# Supplementary material for: Taxonomic and functional shifts of gut microbiome in immunoglobulin A vasculitis children and their mothers
Source: Front Pediatr. 2024 Feb 12;12:1356529. doi: 10.3389/fped.2024.1356529 (PMC10895042; doi:10.3389/fped.2024.1356529)
Supplement: Supplementary file 1 [file Table1.xlsx]

## Sheet: Supplementary Data 1
patient_id	urine_protein	24-hour_urine_protein_quantification(mg/24h)	12-hour_urine_Addy's_count(L)	IgG(g/L)	IgM(g/L)	IgA(g/L)	prothrombin_time(s)	International_standardized_ratio	partial_thromboplastin_time(s)	thromboplastin_time(s)	fibrinogen(g/L)	D-dimer_assay(mg/L)	Total_T-cells(%)	helper_T-cells(%)	Cytotoxic_T-cells(%)	ratio
SW1	negative	166.08	0.3	10.3	0.804	1.76	13.2	1.09	28.6	18	2.92	0.32	60.04	30.13	25.65	1.17
SW112	negative	52.16	0.21	10.7	1.05	0.536	13	1.08	27	19.2	2.15	0.28	73.97	48.43	21.51	2.25
SW113	negative	41.63	0.2	13.1	0.89	2.16	13.4	1.11	30.8	18.6	3.36	0.68	82.45	37.01	41.93	0.88
SW114	negative	111.69	0.2	13.3	1.6	2.81	12.4	1.03	26.5	18.3	2.63	0.92	58.75	29.35	22.7	1.29
SW115	2+	5390	1.6	11.5	1.03	2.07	12.2	1.01	25.1	19.7	2.51	0.91	75.65	39.9	30.55	1.31
SW118	negative	70.56	0.4	11.9	1.02	2.41	12.9	1.07	29.2	17.6	3.29	0.91	60.65	23.37	27.84	0.84
SW119	negative	54.64	0.72	11.7	1.53	2.35	13.7	1.14	25.4	19.2	2.19	0.49	87.66	47.02	37.18	1.26
SW12	1+	1074.15	1	12.3	0.667	1.42	11.8	0.99	26.8	19.7	1.78	0.2	75.04	33.63	33.53	1
SW121	negative	44.64	0.4	9.22	1.39	1.11	13.2	1.1	28.6	18.7	2.06	1.11	77.6	38.25	28.45	1.34
SW124	negative	78.19	1.5	7.55	0.483	1.9	14.1	1.18	29.8	16.8	3.41	2.69	61.71	35.25	25.19	1.4
SW127	negative	81.89	0.6	10	0.775	1.55	13	1.08	26.6	17.7	2.41	1.07	68.25	28.35	33.75	0.84
SW129	negative	73.94	0.6	5.02	0.325	2.87	13.5	1.12	32.4	17.5	3.67	0.42	60.5	31.85	19.7	1.62
SW13	negative	100.69	0.75	5	0.912	1.84	13.5	1.13	34	17.5	2.81	1.96	66.26	41.52	20.24	2.05
SW130	negative		0.3	9.85	0.66	1.52	13.1	1.09	28	19.7	2.51	0.45	59.41	24.72	24.89	0.99
SW132	negative	32.97	0.95	9.19	1.16	1.73	13	1.08	28.6	17.6	4.62	0.73	51.5	20.8	26.2	0.79
SW135	negative	84.77	0.8	10.7	0.868	2.61	14.4	1.2	27.5	18.5	2.84	0.43	63	34.98	21.97	1.59
SW139	negative	73.75	0.47	12.6	1.82	1.23	13.3	1.1	28.4	17.7	4.29	0.53	59.51	28.87	25.3	1.14
SW141	negative	50.45	1.05	15	0.591	2.28	12.9	1.07	24	17.5	2.72	1.42	57.04	20.2	30.68	0.66
SW142	negative	199.33		8.32	0.34	2.51	13	1.08	29.3	19.1	2.74	0.31	58.5	33.28	19.77	1.68
SW144	negative	49.68	0.3	9.19	1.13	1.85	14.4	1.2	34.8	19.3	2.6	0.44	71.78	44.42	21.76	2.04
SW146	negative	22.5	0.4	12.2	0.944	3.01	12.6	1.04	17.5	18.1	2.95	1.2	70.61	36.13	26.61	1.36
SW152	negative	63.56	2	10.4	1.64	1.45	12.9	1.07	29.8	18.7	3.81	1.13	67.79	38.32	23.64	1.62
SW153	negative	54.46	1.2	7.97	1.23	2.06	12.7	1.06	30.9	19.6	2.61	0.3	71.63	40.75	28.47	1.43
SW157	negative	66.45	0.95	10.3	1.74	2.37	12.2	1.01	23.2	17.8	3.32	0.63	57.43	27.25	23.9	1.14
SW160	1+	170.1	0.65	10.1	1.24		13.3	1.1	29.7	17.8	3.67	0.43	73.42	33.6	30.79	1.09
SW161	negative	67.52	1.1	9.92	0.77	1.99	12.6	1.04	32.1	18.3	3.36	1.08	61.49	25.61	23.17	1.11
SW165	negative	25.2	0.27	4.57	0.652	0.952	12.4	1.03	35.5	19.5	2.63	0.21	35.95	19.78	13.32	1.48
SW17	negative	46.25	0.2	9.7	0.838	1.73	12.8	1.07	25.1	18.1	2.11	0.28	60.3	42.11	14.47	2.91
SW170	negative	82.32	0.76	9.24	1.07	1.26	12.7	1.06	27	17.8	3.96	1.29	47.75	23.25	18.9	1.23
SW171	negative	73.72	0.6	8.51	0.797	2.99	12.5	1.04	26.3	18.2	2.79	0.5	65.88	28.52	22.45	1.27
SW172	negative	68.01	0.55	10.1	1.14	1.41	13.5	1.12	33.4	16.9	3.09	2.12	72.91	40.41	26.1	1.55
SW173	negative	43.29	0.55	6.14	0.723	1.14	12	1	28.2	21.2	1.61	0.19	60.68	34.38	20.31	1.69
SW18	negative	187.43	0.37	10.1	1.36	0.965	13.2	1.1	32.7	18	1.88	0.17	64.32	34.32	18.83	1.82
SW19	negative	61.35	0.5	3.87	0.789	1.6	12.1	1.01	25.2	15.4	2.05	0.24	72.11	38.18	28.73	1.33
SW191	negative	68.4	0.6	17.4	1.64	0.92	13.9	1.15	30.4	17.6	3.29	3.74	60.21	21.71	28.66	0.76
SW2	negative	79.63	1.3	9.59	0.464	2.69	13.5	1.13	35.4	17.9	2.06	0.23	45.88	23.33	16.72	1.4
SW200	negative	88.2	0.43	13.2	0.405	2.77	13.5	1.13	27.1	18.8	2.39	2.42	51.95	28.95	20	1.45
SW201	1+	426	1	9.36	1.84	1.71	14.1	1.18	36.3	20.2	1.88	0.2	62.88	35.06	19.56	1.79
SW204	negative	49.41	0.4	12.4	0.947	2.47	11.5	0.96	22.6	19.1	3.12	0.37	55.81	19.69	30.67	0.64
SW206	negative		0.4	7.79	1.02	1.15	12.3	1.03	33.3	18.8	3.03	0.78	73.1	36.99	29.05	1.27
SW208	negative	158.1	0.65	9.84	1.74	2.93	13.1	1.09	37	19.1	2.37	0.28	57.35	28.25	26.65	1.06
SW209	negative	90	0.6	14.6	1.21	2.19	12.9	1.07	27.8	18.3	2.82	0.61	62.25	38.7	17.85	2.17
SW210	negative	78.12	0.28	6.9	1.62	1.53	12.7	1.06	26	18.7	2.82	0.9	63.5	27.43	27.57	0.99
SW212	negative	114.67	0.2	10.1	1	2.13	13	1.08	34	18.5	2.89	1.04	84.25	39.4	29.25	1.35
SW214	negative	50.4	0.43	6.59		1.26	14.4	1.2	22.7	19	1.77	0.28	57.21	27.17	26.89	1.01
SW217	negative	137.48	1.2	8.38	0.392	2.1	12.5	1.04	31.5	18	3.81	1.01	58.06	22.05	31.43	0.7
SW218	negative	57.6	0.82	8.74	1.17								64.6	31.23	27.11	1.15
SW220	1+	105	0.6	8.19	0.996	2.79	13.2	1.09	32.6	17.1	4.55	12.51	52.95	20.8	26.55	0.78
SW222	negative	105.53	0.74	7.41	1.12	2.03	14.5	1.21	27.3	17.7	2.91	2.99	64.63	31.18	22.92	1.36
SW223	negative	28.56	0.24	7.48	1.45	1.57	12.6	1.05	28.1	19.5	2.56	0.55	69.23	37.47	27.18	1.38
SW224	negative	55.44	0.29	8	0.601	2.45	13	1.08	24.1	19.3	3.36	3.42	68.43	36.61	24.2	1.51
SW225	negative	38.4	0.6	7.4	0.883	2.42	13.4	1.11	21.9	19	2.72	3.49	56.26	24.16	31.73	0.76
SW226	negative	44.64	0.3	8.87	0.873	2.77	12.7	1.06	28.4	18.6	2.78	1.71	68.55	24.64	38.36	0.64
SW227	1+	96.93	0.4	6.95	0.667	3.38	14.2	1.18	24.2	20.4	1.7	0.14	72.42	37.9	27.53	1.38
SW228	negative	15.08	0.32	7.04	0.433	1.24	12.8	1.07	24.2	20.1	2.15	3.11	61.75	37.45	19.25	1.95
SW229	negative	28.9	0.85	10.8	1.39	1.61	13.5	1.13	24.7	17.7	2.44	0.47	81.31	50.11	22.85	2.19
SW230	negative	26.23	0.5	9.61	1.62	1.1	12.6	1.05	30.6	18.6	3.03	0.37	57.92	24.09	31.27	0.77
SW232	2+	270.94	0.35	8.4	1.04	3.52	12.8	1.06	29.3	16.8	3.43	1.44	81	30.55	46.2	0.66
SW234	negative	152.76	0.72	8.29	0.549	0.943	13.9	1.16	22.4	16.8	2.44	2.56	63.03	32.83	25.26	1.3
SW236	negative	69.3	0.45	10.6	0.779	1.9							68.4	45.7	20.65	2.21
SW237	negative		0.65	11.4	1.18	2.1	14.7	1.22	26.2	18.3	1.85	0.31	68.8	33.25	26.8	1.24
SW239	negative	29.64	0.15	5.84	1.76	0.754	11.9	0.99	30.8	16.9	3.06	3.32	63.13	26.69	32.41	0.82
SW244	negative	35.91	0.35	11.7	1.4	0.558	13.5	1.13	30.7	18.8	1.75	0.28	70.85	34.89	26.54	1.31
SW245	negative	73.7	0.7	7.08	0.705	0.936	13.6	1.13	36.9	19	2.33	0.35	45.7	25.55	17.8	1.44
SW246	negative	65.67	0.5	11.2	1.94	0.857	14.5	1.21	30.2	17.4	2.51	1.07	59.55	34.35	19.25	1.78
SW247	negative	22.26	0.3	9.13	0.603	0.833							56.6	19.94	31.89	0.63
SW248	negative	59.75	0.5	11.8	1.23	1.64	14.1	1.18	24.3	16.3	2.91	0.77	54.6	27.9	22.65	1.23
SW249	negative	25.3	0.5	9.16	0.897	1.85	13.8	1.15	34.4	20.2	1.99	0.57	72.99	33.37	34.14	0.98
SW254	negative	39.78	0.26	11.8	1.99	1.15	12.2	1.02	26.1	17.5	3	1.06	53.57	27.62	20.01	1.38
SW255	negative	81.7	0.3	4.73	0.441	1.59	14.2	1.17	29.2	18.9	2.46	0.36	56.45	32.7	19.75	1.66
SW256	negative	47.94	0.8	21.7	1.18	1.27	13.1	1.09	27.6	16.9	3.03	0.57	77.05	31.59	35.99	0.88
SW257	negative	62.79	0.95	9.27	1.54	2.3	14	1.16	30.7	17.7	2.77	0.74	67.5	21.95	37.7	0.58
SW258	1+	538.2	0.55	7.99	1.14	2.32	11.8	0.99	25.5	22.7	1.67	0.48	47.97	14.81	29.22	0.51
SW259	negative	111.04	0.85	10.3	1.78	1.9	13.2	1.1	29.5	20.8	1.73	0.01	61.19	30.55	25.61	1.19
SW261	negative	82.08	0.3	10.5	1.16	1.81	15.9	1.33	33.2	17.7	2.65	1.04	58.11	25.51	25.82	0.99
SW264	negative	76.5	0.95	5.64	1.02	1.73	13.2	1.09	29.1	17.8	2.84	0.46	62.29	36.58	23.63	1.55
SW265	negative	281.22	1.4	9.69	0.645	1.49	12.6	1.05	30.6	19.1	2.11	0.24	60.02	33.2	20.15	1.65
SW266	negative	112.5	0.45	7.64	0.648	3.09	11.8	0.99	27.5	19.4	2.44	0.43	70.61	29.61	34.3	0.86
SW269	negative	42.93	0.3	10.8	1.07	1.51	12.8	1.06	27.4	17.3	4.01	2.73	61.82	27.76	26.71	1.04
SW270	negative	292.11	0.35	16.1	1.59	5.04	13.9	1.16	32.8	18.7	4.4	1.13	61.24	22.63	31.07	0.73
SW271	negative	55.08	0.55	10.2	1.25	2.46	16.2	1.35	27.7	21.9	2.04	0.21	60.3	29.6	23.85	1.24
SW273	2+	3811.5	1.15	13.3	1.08	1.97	12.2	1.02	23.8	19.2	2.57	0.38	73.02	24.04	41.95	0.57
SW276	negative	64.63	0.69	11.6	1.76	1.77	12.5	1.04	28.3	18.5	2.68	0.23	54.34	24.98	24.54	1.02
SW277	negative	47.2	1.1	13	1.24	1.77	13	1.08	25.4	17.6	3.03	0.37	74.3	51.55	16.95	3.04
SW28	negative	44.2	0.72	3.82	0.518	1.87	14.1	1.18	26.8	17.1	2.27	0.42	56.9	24.3	24.45	0.99
SW280	negative	200.07	0.55	7.51	0.483	3.51	12.6	1.04	26.8	17.2	3.67	0.9	85.17	41.22	37.3	1.11
SW282	negative	135.84	0.2	13.8	1.57	1.75	12.3	1.03	26.1	17.3	3.91	0.81	57.7	33.9	18.65	1.82
SW284	negative	20.93	0.7	12	1.47	2.08	11.8	0.99	30.5	19.2	2.79	0.28	79.45	44.95	29.05	1.55
SW288	negative	27.36	0.68	10.5	0.988	1.34	12.6	1.05	32.2	17.4	2.63	2.12	81.21	57.77	19.4	2.98
SW29	1+	1136.4	0.8	23	2.61	2.11	12.6	1.05	32.2	17.3	2.7	1.01	51.1	20.1	23.25	0.86
SW3	negative	40.89	0.35	10.4	1.28	1.44	11.9	0.99	23.3	19.1	2.63	0.55	55.2	36.63	16.41	2.23
SW32	negative	65.45	0.45	5.87	1.29	1.99							36.9	16.9	17.6	0.96
SW33	negative	39.38	0.45	9.24	0.854	2.06	12.9	1.07	30.5	18.4	3.03	0.47	80.58	27.63	46.56	0.59
SW38	negative	43.24	1	13.5	1.05	2.02	12.6	1.04	27.1	17.3	2.7	1.82	69.4	39.25	24.25	1.62
SW39	negative	40.89	0.3	5.94	0.512	1.81	12.6	1.04	30.5	15.6	2.61	2.69	84.35	42.75	37.35	1.14
SW4	negative	115.61	1.55	12.7	1.2	2.5	14.2	1.18	33.2	17	2.65	2.79	70.27	32.89	34.16	0.96
SW40	negative	22.86	0.45	8.47	1.49	2.76	12.3	1.03	25.4	14.2	14.2	2.94	60.65	31.35	21.7	1.44
SW44	negative	184.76	1	14.4	1.07	2.81	12.3	1.03	24.5	15.8	2.13	0.23	67.02	30.6	27.98	1.09
SW45	3+	2806.12	1.15	12.8	0.951	1.96	16.8	1.4	29.2	16.1	2.95	15.88	60.59	31.69	21.13	1.5
SW47	negative	45.22	0.95	8.42	1.16	1.45							61.33	23.94	31.76	0.75
SW5	negative	127.5	0.9	8.48	0.895	2.27	13.3	1.11	25.7	18.2	2.15	0.22	60.24	35.41	19.09	1.85
SW53	negative	36.46	0.3	12.5	1.09	2.86	13.3	1.1	37.5	37.5	2.72	0.72	63.75	26.2	32.8	0.8
SW55	negative	280.53	1.2	15.8	0.836		12.6	1.05	30.3	16.3	3.36	0.12	53.85	20.04	25.04	0.8
SW56	negative	26.22	0.86	7.29	0.903	2.04	12.6	1.05	30.3	16.3	3.36	0.12	64.02	27.27	31.58	0.86
SW57	negative	56.98	1.2	13.2	1.19	2.42	14.5	1.21	36.5	18.5	2.71	1.24	55.71	35.54	16.71	2.13
SW58	negative	54.34	0.65	8.83	2.63	1.55	13.5	1.13	22.6	18.3	2.11	1.13	73.15	36.45	32.7	1.11
SW6	negative	86.68	0.55	9.28	0.767	2	12.6	1.05	28.4	17.7	2.84	0.61	58.53	24.03	30.95	0.78
SW63	negative	37.8	0.8	9.38	1.25	1.73	13.2	1.1	26.3	17.7	2.75	0.96	53.63	24.95	23.25	1.07
SW65	1+	1987.68	1.1	9.84	1.74	1.49	11.6	0.97	24.6	21.2	1.47	0.17	45.74	23.87	18.46	1.29
SW66	negative	40.92	0.75	10.4	0.967	3.69	12.4	1.03	26	18.8	2.65	0.91	52.8	24.6	18.9	1.3
SW7	negative	39.9	0.26	13	0.669	1.68	12.7	1.06	30.5	16.2	3.39	0.97	75.01	42.86	24.94	1.72
SW71	negative	42.84	0.2	14	1.05	1.88	13.5	1.13	22.6	18.7	1.83	11.04	64.1	28.25	26.55	1.06
SW72	negative	52.54	0.83	9.32	0.456	1.16	12.8	1.07	24.8	16.9	3.84	0.53	73.45	46.05	23.8	1.93
SW73	negative	31.92	1	10.5	0.524	3	13	1.08	30	19.7	2.13	0.61	66.65	40.3	23.35	1.73
SW77	negative	15.6	0.9	8.75	3.13	1.79	13	13	27	18	2.78	1.48	71.3	35.65	31.25	1.14
SW78	negative	85.05	0.2	9.56	1.08	1.97	13	1.08	29.3	20.3	2.04	0.54	66.38	34.59	22	1.57
SW79	negative	67.1	0.63	11.7	1.04	1.75	13.3	1.11	28.8	19.3	3.31	1.7	61.99	27.61	27.51	1
SW85	negative	93.91	0.9	7.39	0.804	1.83	12.6	1.05	26.4	17.8	3.06	1.96	57.1	34.5	19.1	1.81
SW86	negative	73.45	0.22	13	1.37	2.48	12.2	1.02	35.2	16.9	3.43	1.05	67.3	30.5	24.1	1.27
SW88	negative	59.28	0.4	12.3	1.14	2.03	11.9	0.99	24.5	20.2	1.72	0.28	80.7	40.67	28.92	1.41
SW9	2+	3231.5	0.6	7.43	1.06	2.65	12.2	1.01	28.1	17.8	2.79	0.47	64.87	36.72	25.31	1.45
SW90	negative	57.64	0.55	6.9	2.03	5.83	14.9	1.24	32.2	20.8	2.54	1.78	73.19	49.07	16.47	2.98
SW93	negative	63	1.2	10	1.51	2.56	15.8	1.32	45.2	18.6	2.11	0.29	50.65	27.85	18.55	1.5
SW95	negative	49.5	0.9	11.9	0.835	1.98	12.2	1.02	26.3	20.1	2.2	0.23	79.17	40.02	32.93	1.22
SW96	negative	31.68	0.87	10.8	1.04		13.4	1.11	38	18.9	2.51	0.3	45.52	22.17	13.94	1.59
SW97	negative	57.6	0.42	8.99	1.84	1.75	13.2	1.09	29.2	29.2	29.2	0.26	78.58	47.69	24.72	1.93
SW99	negative	29.16	0.7	9.61	1.28	1.43	12.8	1.06	1.06	18.7	2.92	1.49	51.85	30.36	16.31	1.86
