# Supplementary material for: Taxonomic and functional shifts of gut microbiome in immunoglobulin A vasculitis children and their mothers
Source: Front Pediatr. 2024 Feb 12;12:1356529. doi: 10.3389/fped.2024.1356529 (PMC10895042; doi:10.3389/fped.2024.1356529)
Supplement: Supplementary file 2 [file Table2.xlsx]

## Sheet: Supplementary Data 2
group	differ_micro	LDA
H-C	f__f__Pasteurellaceae	3.52918
H-C	o__o__Pasteurellales	3.52918
H-C	g__g__Roseburia	3.85502
H-C	g__g__Lachnospira	3.53623
H-C	g__g__Haemophilus	3.5232
H-C	s__s__Haemophilus_parainfluenzae	3.51908
H-C	s__s__Dialister_invisus	3.89464
H-C	s__s__human_gut_g__g__Roseburia	3.08396
H-C	g__g__Lachnospiraceae_NK4A136_group	3.75394
H-C	g__g__[Eubacterium]_ventriosum_group	2.99008
H-C	f__f__Lachnospiraceae	4.32263
H-C	o__o__Lachnospirales	4.32284
H-C	g__g__Dialister	3.97728
H-C	g__g__[Eubacterium]_eligens_group	3.41677
H-C	g__g__Lachnospiraceae_UCG-004	3.15649
H-C	s__s__[Eubacterium]_eligens	3.24107
H-C	g__g__Alloprevotella	2.13562
H-C	g__g__Lachnospiraceae_UCG-001	2.51739
H-C	f__f__Monoglobaceae	2.49829
H-C	g__g__Monoglobus	2.49829
H-C	o__o__Monoglobales	2.49829
H-C	s__s__Roseburia_inulinivorans	3.18331
H-C	g__g__Fusicatenibacter	2.42343
H-C	g__g__Turicibacter	2.08079
H-C	s__s__Lachnospiraceae_bacterium_g__g__Lachnospiraceae_NK4A136_group	3.20546
H-C	s__s__Prevotella_melaninogenica	2.42909
H-C	f__f__Neisseriaceae	2.31305
H-C	g__g__Neisseria	2.31305
IgAV-C	f__f__Enterococcaceae	4.0137
IgAV-C	g__g__Enterococcus	4.0137
H-C	s__s__Roseburia_intestinalis	3.26079
H-C	g__g__Colidextribacter	2.5619
H-C	s__s__Ruminococcus_bicirculans	3.3818
H-C	s__s__Turicibacter_sp.	2.10431
H-C	g__g__Incertae_Sedis	2.35753
H-C	g__g__Christensenellaceae_R-7_group	3.98549
H-C	f__f__Christensenellaceae	3.98594
H-C	o__o__Christensenellales	3.98594
H-C	g__g__Agathobacter	3.22447
H-C	g__g__Erysipelotrichaceae_UCG-003	2.12025
H-C	s__s__Roseburia_hominis	2.50623
H-C	g__g__Butyricicoccus	2.49201
H-C	g__g__Romboutsia	2.51077
H-C	f__f__Oscillospiraceae	3.5853
H-C	f__f__Butyricicoccaceae	2.52001
IgAV-C	s__s__Enterococcus_faecium	4.01106
H-C	s__s__[Eubacterium]_rectale	3.21551
H-C	g__g__Ruminococcus	3.32312
H-C	g__g__[Eubacterium]_siraeum_group	3.22683
H-C	f__f__Veillonellaceae	3.28555
IgAV-C	g__g__Paraprevotella	2.85776
H-C	c__c__Clostridia	4.5625
H-C	s__s__Erysipelotrichaceae_bacterium	2.10218
H-C	g__g__[Eubacterium]_xylanophilum_group	2.35481
H-C	f__f__Streptococcaceae	3.1436
H-C	g__g__Streptococcus	3.1436
IgAV-C	s__s__Bifidobacterium_longum	2.44062
IgAV-C	s__s__[Clostridium]_bolteae	3.33885
H-C	s__s__Butyricicoccus_sp.	2.02448
H-C	s__s__Oscillibacter_sp.	2.646
H-C	o__o__Peptostreptococcales-Tissierellales	3.44908
H-C	g__g__Oscillibacter	2.69045
IgAV-C	s__s__Prevotella_sp._g__g__Prevotella	2.7471
IgAV-C	s__s__Veillonella_ratti	2.74323
IgAV-C	f__f__Leuconostocaceae	3.0598
H-C	s__s__[Eubacterium]_siraeum	3.10999
IgAV-C	g__g__Clostridioides	2.46524
IgAV-C	s__s__Clostridioides_difficile	2.46524
IgAV-C	g__g__Weissella	3.05965
H-C	o__o__Erysipelotrichales	2.44376
H-C	g__g__UCG-003	2.663
IgAV-C	s__s__Bacteroides_massiliensis	3.70866
H-C	f__f__Sutterellaceae	3.68422
H-C	g__g__UCG-002	3.18274
H-C	o__o__Burkholderiales	3.67301
H-C	s__s__Bifidobacterium_pseudocatenulatum	2.29503
IgAV-C	s__s__Bacteroides_eggerthii	2.9295
H-C	s__s__human_gut_g__g__Lachnoclostridium	2.59467
IgAV-C	f__f__Selenomonadaceae	3.99344
IgAV-C	g__g__Prevotellaceae_NK3B31_group	2.76857
H-C	f__f__Erysipelatoclostridiaceae	2.53438
IgAV-C	g__g__Megamonas	3.99437
H-C	f__f__Clostridia_UCG-014	2.47285
H-C	g__g__Clostridia_UCG-014	2.47285
H-C	o__o__Clostridia_UCG-014	2.47285
IgAV-C	s__s__Bacteroides_intestinalis	2.64804
H-C	f__f__[Eubacterium]_coprostanoligenes_group	2.89207
H-C	g__g__[Eubacterium]_coprostanoligenes_group	2.89207
IgAV-C	f__f__Oxalobacteraceae	2.51021
H-C	g__g__Coprococcus	2.66
H-C	s__s__human_gut_g__g__Lachnospira	2.18106
H-C	g__g__Klebsiella	2.27453
IgAV-C	g__g__Escherichia-Shigella	4.10783
IgAV-C	s__s__human_gut_g__g__Prevotellaceae_NK3B31_group	2.67393
H-C	o__o__Oscillospirales	3.95867
IgAV-C	s__s__Bacteroides_clarus	2.52016
IgAV-C	f__f__Prevotellaceae	4.26301
IgAV-C	s__s__Clostridium_butyricum	2.10551
H-C	g__g__CAG-352	2.78428
H-C	s__s__Streptococcus_mitis	2.158
H-C	g__g__Parasutterella	3.589
H-C	f__f__Clostridiaceae	2.75946
H-C	g__g__Clostridium_sensu_stricto_1	2.75946
H-C	o__o__Clostridiales	2.75946
H-C	g__g__UBA1819	2.01852
IgAV-C	s__s__Fusobacterium_mortiferum	3.24317
H-C	p__p__Firmicutes	4.15488
IgAV-C	f__f__Acholeplasmataceae	2.51704
IgAV-C	g__g__Anaeroplasma	2.51704
IgAV-C	o__o__Acholeplasmatales	2.51704
H-C	f__f__Peptostreptococcaceae	3.46153
IgAV-C	s__s__Lactobacillus_sanfranciscensis	2.21444
IgAV-C	s__s__Bacteroides_finegoldii	2.52331
IgAV-C	f__f__Enterobacteriaceae	4.18512
H-C	g__g__Tyzzerella	2.06512
H-C	g__g__Lachnospiraceae_UCG-003	2.1424
IgAV-C	o__o__Enterobacterales	4.175
IgAV-C	f__f__Lactobacillaceae	2.47633
IgAV-C	g__g__Lactobacillus	2.47633
H-C	s__s__unidentified_g__g__Coprococcus	2.62141
