# Supplementary material for: Taxonomic and functional shifts of gut microbiome in immunoglobulin A vasculitis children and their mothers
Source: Front Pediatr. 2024 Feb 12;12:1356529. doi: 10.3389/fped.2024.1356529 (PMC10895042; doi:10.3389/fped.2024.1356529)
Supplement: Supplementary file 3 [file Table3.xlsx]

## Sheet: Sheet1
Differences in the IgAV-C group compared to the H-C group	Differences in the IgAV-M group compared to the H-M group	count	values
significantly increased	significantly increased	4	g__g__Enterococcus, g__g__Weissella, g__g__Megamonas, g__g__Lactobacillus
FALSE	significantly increased	3	g__g__Prevotella, g__g__[Ruminococcus]_gnavus_group, g__g__Romboutsia
significantly increased	FALSE	5	g__g__Paraprevotella, g__g__Clostridioides, g__g__Prevotellaceae_NK3B31_group, g__g__Escherichia-Shigella, g__g__Anaeroplasma
significantly decreased	significantly decreased	13	g__g__Lachnospira, g__g__Lachnospiraceae_NK4A136_group, g__g__[Eubacterium]_ventriosum_group, g__g__[Eubacterium]_eligens_group, g__g__Lachnospiraceae_UCG-001, g__g__Monoglobus, g__g__Fusicatenibacter, g__g__Neisseria, g__g__Erysipelotrichaceae_UCG-003, g__g__Butyricicoccus, g__g__Ruminococcus, g__g__UCG-003, g__g__Clostridia_UCG-014
FALSE	significantly decreased	7	g__g__Collinsella, g__g__Barnesiella, g__g__[Eubacterium]_ruminantium_group, g__g__Bacteroides, g__g__Odoribacter, g__g__Holdemanella, g__g__Parabacteroides
significantly decreased	FALSE	25	g__g__Roseburia, g__g__Haemophilus, g__g__Dialister, g__g__Lachnospiraceae_UCG-004, g__g__Alloprevotella, g__g__Turicibacter, g__g__Colidextribacter, g__g__Incertae_Sedis, g__g__Christensenellaceae_R-7_group, g__g__Agathobacter, g__g__Romboutsia, g__g__[Eubacterium]_siraeum_group, g__g__[Eubacterium]_xylanophilum_group, g__g__Streptococcus, g__g__Oscillibacter, g__g__UCG-002, g__g__[Eubacterium]_…
