# Supplementary material for: Taxonomic and functional shifts of gut microbiome in immunoglobulin A vasculitis children and their mothers
Source: Front Pediatr. 2024 Feb 12;12:1356529. doi: 10.3389/fped.2024.1356529 (PMC10895042; doi:10.3389/fped.2024.1356529)
Supplement: Supplementary file 4 [file Table4.xlsx]

## Sheet: taxonomy
clade_name	sn100_350.nohost	sn102_350.nohost	sn107_350.nohost	sn110_350.nohost	sn111_350.nohost	SN112_350.nohost	sn113_350.nohost	sn114_350.nohost	sn115_350.nohost	sn71_350.nohost	sn74_350.nohost	sn75_350.nohost	sn76_350.nohost	sn78_350.nohost	sn79_350.nohost	SN80_350.nohost	sn83_350.nohost	sn84_350.nohost	sn85_350.nohost	sn86_350.nohost	sn87_350.nohost	sn92_350.nohost	SN94_350.nohost	sn95_350.nohost	sn96_350.nohost	sn98_350.nohost	sn99_350.nohost	W106_350.nohost	W109_350.nohost	W120_350.nohost	W121_350.nohost	W123_350.nohost	W125_350.nohost	W129_350.nohost	W15_350.nohost	W171_350.nohost	W172_350.nohost	W175_350.nohost	W18_350.nohost	W19_350.nohost	W222_350.nohost	W223_350.nohost	W225_350.nohost	W228_350.nohost	W229_350.nohost	W234_350.nohost	W41_350.nohost	W44_350.nohost	W46_350.nohost
k__Bacteria	100	100	100	100	100	100	100	100	100	100	100	99.9522	100	100	100	100	99.9344	100	100	100	100	100	100	100	100	100	100	100	100	100	100	100	100	100	100	100	100	100	100	100	100	100	100	100	100	100	100	100	100
k__Bacteria|p__Bacteroidetes	89.9682	84.3061	6.32714	71.2905	20.9747	70.3292	56.5311	2.86498	59.8429	42.7049	73.3978	89.0296	8.40512	58.7163	70.6897	82.8637	27.1526	71.502	82.2472	23.7826	74.4264	38.2538	79.0072	59.7373	74.31	48.5053	38.3864	62.5356	84.5028	74.5198	76.457	82.8947	49.6623	86.3686	74.146	96.4737	91.1827	98.3289	73.6575	22.9583	81.3474	47.4335	83.2417	96.7885	90.0198	93.378	84.5501	44.3775	0.27169
k__Bacteria|p__Firmicutes	10.0041	15.5891	92.9577	28.1793	77.0702	28.9323	42.4347	95.336	39.4391	57.273	26.3488	10.6986	90.4372	39.3457	28.4869	15.2752	72.4065	28.1358	17.7225	75.5641	24.5632	61.0739	19.7253	37.818	25.5827	49.0093	59.325	28.5725	15.1739	22.5705	22.8863	17.0688	49.0838	13.5375	23.6871	2.51182	6.82883	1.2762	25.6123	44.9291	0.19409	39.6495	1.70017	1.46182	9.52077	3.21357	8.96694	49.1481	14.2709
k__Bacteria|p__Proteobacteria	0.02212	0.08623	0.19659	0.17149	0.74363	0.2531	0.79065	0.07505	0.62074	0.01536	0.11698	0.1264	0.43712	1.14772	0.46516	1.08206	0.35188	0.29938	0	0.56143	0.49808	0.43794	1.07604	0.52832	0.1008	0.09826	0.15948	0.75361	0.27684	2.4887	0.47931	0.03065	0.1169	0.00119	1.67518	0.96038	1.14309	0.2464	0.32853	0.61084	17.2693	9.75285	14.994	1.7497	0.22424	2.03795	4.76441	5.53509	77.3931
k__Bacteria|p__Actinobacteria	0.00558	0.01862	0.51856	0.019	0.06244	0.34437	0.19523	1.724	0.0733	0	0.03456	0.00259	0.72054	0.79026	0.07097	0.76729	0.02339	0.05132	0.03026	0.09183	0.03009	0.22887	0.18823	0.12934	0.00643	0.80611	2.04244	8.12874	0.03834	0.15061	0.17742	0.00587	1.13702	0.07859	0.44614	0.05414	0.84535	0	0.40167	31.5017	1.18924	3.16412	0.01719	0	0.21116	1.37051	0.23682	0.09052	8.04391
k__Bacteria|p__Bacteroidetes|c__Bacteroidia	89.9682	84.3061	6.32714	71.2905	20.9747	70.3292	56.5311	2.86498	59.8429	42.7049	73.3978	89.0296	8.40512	58.7163	70.6897	82.8637	27.1526	71.502	82.2472	23.7826	74.4264	38.2538	79.0061	59.7373	74.31	48.5053	38.3864	62.5356	84.5028	74.5198	76.457	82.8947	49.6623	86.3686	74.146	96.4737	91.1827	98.3289	73.6575	22.9583	81.3474	47.4335	83.2417	96.7885	90.0198	93.378	84.5501	44.3775	0.27169
k__Bacteria|p__Firmicutes|c__Clostridia	9.69463	14.9019	87.871	26.6722	76.2944	27.8773	40.5062	93.4321	34.6954	57.044	25.9054	10.2014	89.2159	38.7077	28.2868	15.0118	71.981	27.7914	16.7891	75.1611	24.3021	60.7893	19.2145	37.4276	21.6394	46.6642	58.6815	28.4535	12.3702	21.2511	21.9297	9.36186	47.5904	13.3725	18.1653	2.17113	6.61199	1.19994	25.4429	43.9906	0.07211	35.5772	1.6836	1.25733	7.49002	2.53463	6.70055	48.0958	1.11323
k__Bacteria|p__Firmicutes|c__Negativicutes	0.28127	0.68341	4.69318	1.22735	0.25366	0.89202	1.47129	1.20343	4.69074	0.10135	0.17854	0.09271	0.16404	0.54249	0.12453	0.2564	0.11873	0.07247	0.81524	0.24123	0.15196	0.10848	0.29468	0.24528	3.87196	1.75422	0.42977	0.07267	2.76802	0.74461	0.46913	7.67836	1.0621	0.12982	5.51903	0.07464	0.14319	0.07626	0.05464	0.797	0	3.6008	0.01657	0.20449	1.98971	0.56702	2.16633	0.89584	9.97083
k__Bacteria|p__Firmicutes|c__Bacilli	0.02816	0	0.26768	0.01172	0.10165	0.04996	0.04302	0.64772	0.053	0.00926	0.01458	0.05826	0.28435	0.05313	0.01922	0.00616	0.15857	0.27198	0.00508	0.14101	0.04136	0.0396	0.03157	0	0	0.05974	0.01335	0.04387	0.02443	0.0275	0.48742	0	0.07382	0	0.00276	0.26604	0.01032	0	0.05006	0	0.12199	0.42483	0	0	0.00599	0.00507	0	0.05399	3.0391
k__Bacteria|p__Proteobacteria|c__Gammaproteobacteria	0.01253	0	0.05748	0.01379	0	0.20656	0.00354	0.07505	0.04907	0.00953	0.11582	0.1264	0.42557	0	0.17462	0.09308	0.01392	0.02518	0	0.00111	0.03635	0.05873	0.79725	0.00557	0.00515	0.0052	0	0.10192	0	2.2745	0	0	0.11304	0	1.15158	0.9475	0	0	0.32853	0.58219	15.9718	9.48449	14.3843	1.68499	0.00821	0.00444	0.12557	1.2125	75.304
k__Bacteria|p__Proteobacteria|c__Proteobacteria_unclassified	0.00958	0.00321	0.00173	0.13313	0.53082	0	0.44918	0	0.50258	0	0	0	0	1.00639	0.17164	0.2906	0.3053	0.22978	0	0.49535	0.38686	0.3434	0	0.02188	0.00787	0	0	0.03756	0.04837	0.001	0.01854	0	0.00386	0	0.02252	0	0.12236	0.12328	0	0	1.21926	0.1888	0.58	0.06144	0.12444	1.13767	3.53229	2.25429	1.61351
k__Bacteria|p__Actinobacteria|c__Actinobacteria	0.00558	0.01862	0.47162	0.019	0.05832	0.34437	0.19421	1.724	0.00143	0	0.03456	0.00259	0.71831	0.79026	0.06308	0.7523	0.01397	0.0417	0	0.09183	0.03009	0.227	0.08195	0.05349	0.00643	0.31723	1.32439	8.07019	0.03834	0.15061	0.17679	0.00587	0.99415	0.07859	0.44614	0.05414	0.83203	0	0.40167	31.4513	1.18924	3.16412	0.01719	0	0.20583	1.36831	0.22279	0.08474	8.04391
k__Bacteria|p__Bacteroidetes|c__Bacteroidia|o__Bacteroidales	89.9682	84.3061	6.32714	71.2905	20.9747	70.3292	56.5311	2.86498	59.8429	42.7049	73.3978	89.0296	8.40512	58.7163	70.6897	82.8637	27.1526	71.502	82.2472	23.7826	74.4264	38.2538	79.0061	59.7373	74.31	48.5053	38.3864	62.5356	84.5028	74.5198	76.457	82.8947	49.6623	86.3686	74.146	96.4737	91.1827	98.3289	73.6575	22.9583	81.3474	47.4335	83.2417	96.7885	90.0198	93.378	84.5501	44.3775	0.27169
k__Bacteria|p__Firmicutes|c__Clostridia|o__Clostridiales	9.69463	14.9019	87.871	26.6722	76.2944	27.8773	40.5062	93.4321	34.6954	57.044	25.9054	10.2014	89.2159	38.7077	28.2868	15.0118	71.981	27.7914	16.7891	75.1611	24.3021	60.7893	19.2145	37.4276	21.6394	46.6642	58.6815	28.4535	12.3702	21.2511	21.9297	9.36186	47.5904	13.3725	18.1653	2.17113	6.61199	1.19994	25.4429	43.9906	0.07211	35.5772	1.6836	1.25733	7.49002	2.53463	6.70055	48.0958	1.11323
k__Bacteria|p__Firmicutes|c__Negativicutes|o__Acidaminococcales	0.25658	0.0025	0	0.97864	0.25366	0	0	0	0.1003	0	0.17854	0	0.124	0	0.06557	0	0.09781	0.07247	0.32014	0.21399	0.14979	0	0	0.24528	0.09371	1.75422	0	0.06078	2.76083	0.73419	0.44888	0.46169	0.85994	0.12982	0.10612	0.0643	0.14319	0.05623	0.02333	0	0	0.2282	0	0	0	0.55387	0.00643	0.70251	0
k__Bacteria|p__Firmicutes|c__Bacilli|o__Lactobacillales	0.02816	0	0.26768	0.01172	0.10165	0.04996	0.04302	0.64772	0.053	0.00926	0.01458	0.05184	0.28435	0.05313	0.01922	0.00616	0.15857	0.27198	0.00508	0.13821	0.04136	0.0396	0.03157	0	0	0.05974	0.01335	0.04065	0.02443	0.0275	0.48742	0	0.07382	0	0.00276	0.26604	0.01032	0	0.04879	0	0.12199	0.42483	0	0	0.00599	0.00507	0	0.05399	3.0391
k__Bacteria|p__Firmicutes|c__Negativicutes|o__Veillonellales	0.02469	0.6809	0.06909	0.09613	0	0.89202	1.47129	1.20343	0.17753	0.10135	0	0.09271	0.04004	0.54249	0.02478	0.2564	0.02092	0	0	0.02724	0.00217	0.10848	0.20801	0	0	0	0.42977	0.01189	0.00719	0.01041	0.02025	0	0	0	0.00298	0.01035	0	0	0.03131	0.797	0	1.39108	0.01657	0.20449	1.98971	0.01315	2.1599	0.19333	9.97083
k__Bacteria|p__Proteobacteria|c__Gammaproteobacteria|o__Pasteurellales	0.01253	0	0.01378	0.01379	0	0.1936	0	0.04632	0.02137	0.00394	0	0.04992	0	0	0.00803	0.0655	0.01392	0.01259	0	0.00111	0.03635	0.05535	0.78303	0	0	0	0	0	0	0	0	0	0	0	0	0	0	0	0	0.00289	0	0.05775	0	0	0	0	0.04539	0.08228	0
k__Bacteria|p__Proteobacteria|c__Proteobacteria_unclassified|o__Proteobacteria_unclassified	0.00958	0.00321	0.00173	0.13313	0.53082	0	0.44918	0	0.50258	0	0	0	0	1.00639	0.17164	0.2906	0.3053	0.22978	0	0.49535	0.38686	0.3434	0	0.02188	0.00787	0	0	0.03756	0.04837	0.001	0.01854	0	0.00386	0	0.02252	0	0.12236	0.12328	0	0	1.21926	0.1888	0.58	0.06144	0.12444	1.13767	3.53229	2.25429	1.61351
k__Bacteria|p__Actinobacteria|c__Actinobacteria|o__Bifidobacteriales	0.00558	0.01862	0.47162	0.019	0.05832	0.34437	0.19421	1.724	0.00143	0	0.03456	0	0.71831	0.79026	0.06308	0.7523	0.00057	0.0417	0	0.08754	0.03009	0.227	0.08195	0.05349	0.00643	0.31723	1.32439	8.05625	0.03834	0.15061	0.17679	0.00587	0.99415	0.07859	0.44614	0.05414	0.83203	0	0.39876	31.4513	1.18924	3.16412	0.01719	0	0.20583	1.36831	0.22279	0.08474	8.03044
k__Bacteria|p__Bacteroidetes|c__Bacteroidia|o__Bacteroidales|f__Prevotellaceae	88.5002	76.9792	0	0.00587	0	0.00089	0	0	0.11959	0.00859	0.01369	0.01698	0.01458	0.22065	0.03441	0	0	0	70.813	0	0	0	58.8974	0	0.01758	0.32616	0.00925	0.21514	0	0	0	76.4998	49.218	0	0.00172	0	0	75.2483	0	0	0.00168	0.40173	0	1.52303	85.1143	0	15.4261	0.02736	0.08452
k__Bacteria|p__Firmicutes|c__Clostridia|o__Clostridiales|f__Ruminococcaceae	9.03048	13.7531	65.6325	20.5865	13.9349	14.9574	26.5135	77.3449	21.398	13.6511	18.6766	6.15737	50.5187	3.33199	19.3324	7.93822	61.8232	21.6997	13.7553	34.8554	17.2921	49.6135	13.9759	7.95584	4.9266	25.5656	22.731	25.9941	7.20067	18.1422	21.7918	9.1229	18.2467	7.23869	17.0052	0	5.69764	1.03807	15.081	12.499	0	17.7612	1.68285	0.38588	3.75365	1.62404	3.67927	5.67854	0.00186
k__Bacteria|p__Bacteroidetes|c__Bacteroidia|o__Bacteroidales|f__Bacteroidaceae	1.43999	5.40295	2.87758	70.5544	16.5964	67.4346	51.858	2.85646	59.3905	42.0199	71.9754	88.9644	6.20458	52.0299	70.1336	82.8637	23.651	71.1801	7.39068	22.6855	71.0369	29.3459	13.6453	47.9735	72.2095	31.5156	19.8611	41.535	78.0682	73.9372	75.1486	5.93486	0.31281	76.8429	66.5063	90.454	78.4459	4.66249	72.3959	9.27808	67.7354	36.5369	83.2417	81.3799	3.78058	79.3818	36.8518	39.8283	0.17984
k__Bacteria|p__Firmicutes|c__Clostridia|o__Clostridiales|f__Lachnospiraceae	0.42073	0.78547	19.0632	5.45813	18.3104	9.15274	6.59253	13.2644	8.53435	24.4395	5.08627	3.80717	37.9369	34.4836	8.35454	3.50231	7.0098	3.84362	1.69502	28.5784	3.49633	9.87398	4.22291	29.1159	4.86095	9.66548	21.7631	2.0808	4.2871	1.70101	0.10388	0.21399	23.603	4.59254	1.12186	2.17113	0.75811	0.08879	10.3312	0.40893	0.02306	14.3437	0.00075	0.87146	3.61717	0.61011	1.69286	39.5746	1.11136
k__Bacteria|p__Firmicutes|c__Negativicutes|o__Acidaminococcales|f__Acidaminococcaceae	0.25658	0.0025	0	0.97864	0.25366	0	0	0	0.1003	0	0.17854	0	0.124	0	0.06557	0	0.09781	0.07247	0.32014	0.21399	0.14979	0	0	0.24528	0.09371	1.75422	0	0.06078	2.76083	0.73419	0.44888	0.46169	0.85994	0.12982	0.10612	0.0643	0.14319	0.05623	0.02333	0	0	0.2282	0	0	0	0.55387	0.00643	0.70251	0
k__Bacteria|p__Firmicutes|c__Clostridia|o__Clostridiales|f__Eubacteriaceae	0.23979	0.32524	3.03462	0.59321	43.9406	3.38831	6.99769	2.71078	4.64143	18.8639	2.07779	0.22687	0.71923	0.87867	0.44251	3.29924	3.0545	2.22783	0.97964	11.7147	3.50101	0.99285	0.38313	0.30491	11.7934	11.3492	11.677	0.14667	0.21945	1.35635	0.02774	0.01291	5.68081	0	0	0	0.05672	0	0	30.7717	0	3.3762	0	0	0.06893	0.00402	0.15933	1.35862	0
k__Bacteria|p__Firmicutes|c__Bacilli|o__Lactobacillales|f__Streptococcaceae	0.02816	0	0.20656	0.01172	0.10165	0.04996	0.04302	0.11335	0.053	0.00926	0.01458	0.04995	0.28435	0.05313	0.0187	0.00616	0.15857	0.19507	0.00508	0.13319	0.04136	0.0396	0.03157	0	0	0.05974	0.01335	0.03071	0.02443	0.01136	0.00663	0	0.01807	0	0	0.00256	0	0	0.04879	0	0	0.04209	0	0	0	0	0	0.05399	0.03545
k__Bacteria|p__Bacteroidetes|c__Bacteroidia|o__Bacteroidales|f__Tannerellaceae	0.02805	0.64709	0	0.2578	1.49444	0	0.43586	0	0.23616	0.26171	1.40864	0.04817	0.14239	1.79015	0.41883	0	0.24189	0.32183	0.47202	0.20532	0.58596	1.08377	2.52818	1.52505	0.48927	0.89189	0.33873	3.45137	2.56999	0.07492	1.22311	0.31276	0.10801	3.81283	2.88487	5.98639	7.47036	1.46948	1.26157	0.41893	12.8971	4.97995	0	13.386	0.22476	5.594	5.66121	1.63073	0.00733
k__Bacteria|p__Firmicutes|c__Negativicutes|o__Veillonellales|f__Veillonellaceae	0.02469	0.6809	0.06909	0.09613	0	0.89202	1.47129	1.20343	0.17753	0.10135	0	0.09271	0.04004	0.54249	0.02478	0.2564	0.02092	0	0	0.02724	0.00217	0.10848	0.20801	0	0	0	0.42977	0.01189	0.00719	0.01041	0.02025	0	0	0	0.00298	0.01035	0	0	0.03131	0.797	0	1.39108	0.01657	0.20449	1.98971	0.01315	2.1599	0.19333	9.97083
k__Bacteria|p__Proteobacteria|c__Gammaproteobacteria|o__Pasteurellales|f__Pasteurellaceae	0.01253	0	0.01378	0.01379	0	0.1936	0	0.04632	0.02137	0.00394	0	0.04992	0	0	0.00803	0.0655	0.01392	0.01259	0	0.00111	0.03635	0.05535	0.78303	0	0	0	0	0	0	0	0	0	0	0	0	0	0	0	0	0.00289	0	0.05775	0	0	0	0	0.04539	0.08228	0
k__Bacteria|p__Proteobacteria|c__Proteobacteria_unclassified|o__Proteobacteria_unclassified|f__Proteobacteria_unclassified	0.00958	0.00321	0.00173	0.13313	0.53082	0	0.44918	0	0.50258	0	0	0	0	1.00639	0.17164	0.2906	0.3053	0.22978	0	0.49535	0.38686	0.3434	0	0.02188	0.00787	0	0	0.03756	0.04837	0.001	0.01854	0	0.00386	0	0.02252	0	0.12236	0.12328	0	0	1.21926	0.1888	0.58	0.06144	0.12444	1.13767	3.53229	2.25429	1.61351
k__Bacteria|p__Actinobacteria|c__Actinobacteria|o__Bifidobacteriales|f__Bifidobacteriaceae	0.00558	0.01862	0.47162	0.019	0.05832	0.34437	0.19421	1.724	0.00143	0	0.03456	0	0.71831	0.79026	0.06308	0.7523	0.00057	0.0417	0	0.08754	0.03009	0.227	0.08195	0.05349	0.00643	0.31723	1.32439	8.05625	0.03834	0.15061	0.17679	0.00587	0.99415	0.07859	0.44614	0.05414	0.83203	0	0.39876	31.4513	1.18924	3.16412	0.01719	0	0.20583	1.36831	0.22279	0.08474	8.03044
k__Bacteria|p__Firmicutes|c__Clostridia|o__Clostridiales|f__Clostridiaceae	0.00363	0	0.02973	0.03304	0.04426	0.03456	0.13875	0	0.11894	0.02008	0.05312	0	0.00118	0.00194	0	0.27206	0.02074	0.01096	0.25575	0.01102	0	0.00419	0.08208	0	0	0.03096	0.01868	0.00022	0.01436	0.00208	0	0	0	1.49613	0	0	0.04237	0	0.01733	0.053	0.00103	0.06395	0	0	0	0.16879	0.01023	0.56044	0
k__Bacteria|p__Bacteroidetes|c__Bacteroidia|o__Bacteroidales|f__Prevotellaceae|g__Prevotella	88.5002	76.9792	0	0.00587	0	0.00089	0	0	0.11959	0.00859	0.01369	0.01698	0.00992	0.00517	0	0	0	0	70.813	0	0	0	58.8485	0	0	0.11402	0.00925	0.09751	0	0	0	76.3793	49.218	0	0.00172	0	0	75.1062	0	0	0.00168	0.01062	0	1.52303	85.1143	0	14.9712	0.02736	0.08452
k__Bacteria|p__Firmicutes|c__Clostridia|o__Clostridiales|f__Ruminococcaceae|g__Ruminococcus	5.7381	0	11.022	0	1.52394	0.89665	1.559	11.9364	0.70214	4.70265	1.90217	0.01304	35.2569	2.6091	1.13148	0.46066	4.15959	2.76134	0.54228	1.16532	0.20697	0.89732	1.32575	3.78018	1.22789	5.45665	7.51834	5.62745	2.07302	10.6363	3.18187	0.12634	1.08983	0	0.28164	0	0.62265	0.0093	14.9804	12.0638	0	8.46513	0	0	0.03622	0	0.64012	0.34502	0
k__Bacteria|p__Firmicutes|c__Clostridia|o__Clostridiales|f__Ruminococcaceae|g__Faecalibacterium	3.2792	7.28812	54.2305	20.2926	7.00911	12.3797	21.6054	64.6184	20.6285	8.41487	16.7495	5.84853	14.9541	0	16.8306	4.75064	57.5579	18.8644	2.00398	33.5047	10.2128	27.5371	12.4158	3.71341	3.59903	19.87	14.0372	19.6643	4.78292	7.30897	18.5262	5.14806	16.8685	6.99902	16.4951	0	4.79804	0.37647	0	0.24642	0	8.15022	1.68285	0.37462	3.5855	0.65035	2.84764	4.88866	0.00186
k__Bacteria|p__Bacteroidetes|c__Bacteroidia|o__Bacteroidales|f__Bacteroidaceae|g__Bacteroides	1.43999	5.40295	2.87758	70.5544	16.5964	67.4346	51.858	2.85646	59.3905	42.0199	71.9754	88.9644	6.20458	52.0299	70.1336	82.8637	23.651	71.1801	7.39068	22.6855	71.0369	29.3459	13.6453	47.9735	72.2095	31.5156	19.8611	41.535	78.0682	73.9372	75.1486	5.93486	0.31281	76.8429	66.5063	90.454	78.4459	4.66249	72.3959	9.27808	67.7354	36.5369	83.2417	81.3799	3.78058	79.3818	36.8518	39.8283	0.17984
k__Bacteria|p__Firmicutes|c__Negativicutes|o__Acidaminococcales|f__Acidaminococcaceae|g__Phascolarctobacterium	0.25658	0.0025	0	0.97864	0.25366	0	0	0	0.1003	0	0.17854	0	0.124	0	0.06557	0	0.09781	0.07247	0.32014	0.21399	0.14979	0	0	0.24528	0.09371	1.75422	0	0.06078	2.76083	0.73419	0.44888	0.46169	0.85994	0.12982	0.10612	0.0643	0.14319	0.05623	0.02333	0	0	0.2282	0	0	0	0.55387	0.00643	0.70251	0
k__Bacteria|p__Firmicutes|c__Clostridia|o__Clostridiales|f__Lachnospiraceae|g__Coprococcus	0.2491	0.00251	0.18131	0.01832	3.70167	0.26179	0.05849	0.00303	0.00809	0	0	0	0.10116	0	0.02423	0.00677	0.00023	0.02748	0.00636	0	0	0.02426	0	0	0.0039	2.05603	12.7282	0.0276	0.00914	0	0.00509	0	0.13159	0	0	0	0.00043	0.07538	0	0.00698	0	0.24552	0	0	0.51305	0	0.1199	0	0
k__Bacteria|p__Firmicutes|c__Clostridia|o__Clostridiales|f__Eubacteriaceae|g__Eubacterium	0.23979	0.32524	3.03462	0.59321	43.9406	3.38831	6.99769	2.71078	4.64143	18.8639	2.07779	0.22687	0.71923	0.87867	0.44251	3.29924	3.0545	2.22783	0.97964	11.7147	3.50101	0.99285	0.38313	0.30491	11.7934	11.3492	11.677	0.14667	0.21945	1.35635	0.02774	0.01291	5.68081	0	0	0	0.05672	0	0	30.7717	0	3.3762	0	0	0.06893	0.00402	0.15933	1.35862	0
k__Bacteria|p__Firmicutes|c__Clostridia|o__Clostridiales|f__Lachnospiraceae|g__Roseburia	0.0656	0.55277	6.84404	4.98882	1.52756	1.09081	5.83945	11.2631	5.78459	0.94337	4.58341	0.72024	14.0396	0.12354	6.48517	1.79825	6.85293	2.45432	0.67817	1.87039	1.7478	6.85796	2.10607	0.00554	2.29997	2.7778	4.2299	0.21242	1.51293	0.28083	0.00016	0.17225	1.43206	0	0.14519	0	0	0.00227	10.0913	0.0328	0	4.5462	0	0	3.04684	0	1.16969	8.91829	0
k__Bacteria|p__Firmicutes|c__Clostridia|o__Clostridiales|f__Lachnospiraceae|g__Lachnospiraceae_unclassified	0.04089	0.17926	10.382	0	9.00193	3.35199	0	0	0	23.0265	0	0	22.1562	32.9907	0.32543	0	0	0	0.84256	26.25	1.47007	2.30267	1.43378	27.5235	1.28433	0.79248	0.00475	0.99934	1.92201	0	0	0	20.6956	0	0	0	0	0.00264	0	0.00778	0	3.58432	0.00033	0	0.00477	0	0.00548	29.8875	0
k__Bacteria|p__Firmicutes|c__Clostridia|o__Clostridiales|f__Lachnospiraceae|g__Anaerostipes	0.03693	0.01327	0.54417	0.22867	2.85081	1.276	0.25481	0.12899	0.38003	0.02402	0.33141	2.45666	0.02593	0.05964	0.10812	1.04597	0.01105	0.04341	0.03834	0.03469	0.06223	0.08129	0.19629	0.2716	0	0.41261	0.85841	0.15703	0	0.63299	0.06922	0	0.02072	0.00131	0.00751	0.01795	0.05066	0.00764	0.02743	0	0	4.2452	0	0	0	0	0	0.04773	0
k__Bacteria|p__Firmicutes|c__Bacilli|o__Lactobacillales|f__Streptococcaceae|g__Streptococcus	0.02816	0	0.20656	0.01172	0.10165	0.04996	0.04302	0.11335	0.053	0.00926	0.01458	0.04995	0.28435	0.05313	0.0187	0.00616	0.15857	0.19507	0.00508	0.13319	0.04136	0.0396	0.03157	0	0	0.05974	0.01335	0.03071	0.02443	0.01136	0.00605	0	0.01807	0	0	0.00256	0	0	0.04879	0	0	0.04209	0	0	0	0	0	0.05399	0.03545
k__Bacteria|p__Bacteroidetes|c__Bacteroidia|o__Bacteroidales|f__Tannerellaceae|g__Parabacteroides	0.02805	0.64709	0	0.2578	1.49444	0	0.43586	0	0.23616	0.26171	1.40864	0.04817	0.14239	1.79015	0.41883	0	0.24189	0.32183	0.47202	0.20532	0.58596	1.08377	2.52462	1.52505	0.48927	0.89189	0.33873	3.45137	2.56999	0.07492	1.22311	0.31276	0.10801	3.81283	2.88487	5.98639	7.47036	1.46948	1.26157	0.41893	12.8971	4.97995	0	13.386	0.22476	5.594	5.66121	1.63073	0.00733
k__Bacteria|p__Firmicutes|c__Negativicutes|o__Veillonellales|f__Veillonellaceae|g__Veillonella	0.02469	0	0.06909	0.09613	0	0.57639	0	1.19381	0.17753	0	0	0.09271	0	0	0.02478	0.0322	0.02092	0	0	0.02724	0.00217	0.09818	0.11054	0	0	0	0	0.00698	0.00719	0.01041	0.00192	0	0	0	0.00298	0.01035	0	0	0.03131	0	0	1.39108	0.01657	0.20449	0.00186	0.01315	0.00183	0.19333	9.97083
k__Bacteria|p__Firmicutes|c__Clostridia|o__Clostridiales|f__Lachnospiraceae|g__Lachnospira	0.01753	0	0.12513	0	0	0	0	0.9373	0	0.35112	0.01499	0	0	0	1.15107	0	0	0.84383	0.06024	0	0.01653	0	0	0	0.95057	1.71484	0	0	0.12026	0	0	0	0.03594	0	0	0	0	0	0	0	0	0	0	0	0.0338	0	0	0	0
k__Bacteria|p__Proteobacteria|c__Gammaproteobacteria|o__Pasteurellales|f__Pasteurellaceae|g__Haemophilus	0.01253	0	0.01378	0.01379	0	0.1936	0	0.04632	0.02137	0.00394	0	0.04992	0	0	0.00803	0.0655	0.01392	0.01259	0	0.00111	0.03635	0.05535	0.77297	0	0	0	0	0	0	0	0	0	0	0	0	0	0	0	0	0.00289	0	0.05775	0	0	0	0	0.04539	0.08228	0
k__Bacteria|p__Proteobacteria|c__Proteobacteria_unclassified|o__Proteobacteria_unclassified|f__Proteobacteria_unclassified|g__Proteobacteria_unclassified	0.00958	0.00321	0.00173	0.13313	0.53082	0	0.44918	0	0.50258	0	0	0	0	1.00639	0.17164	0.2906	0.3053	0.22978	0	0.49535	0.38686	0.3434	0	0.02188	0.00787	0	0	0.03756	0.04837	0.001	0.01854	0	0.00386	0	0.02252	0	0.12236	0.12328	0	0	1.21926	0.1888	0.58	0.06144	0.12444	1.13767	3.53229	2.25429	1.61351
k__Bacteria|p__Firmicutes|c__Clostridia|o__Clostridiales|f__Lachnospiraceae|g__Blautia	0.00943	0.01476	0.15014	0.14613	0.70741	0.3273	0.20472	0.41891	1.89172	0.06112	0.07654	0.62565	0.56673	1.02616	0.05945	0.15418	0.10247	0.34011	0.01466	0.16652	0.17404	0.17292	0.34959	1.17884	0.29338	0.21667	1.04355	0.13778	0.56635	0.6283	0.02941	0.01803	0.16984	0.14986	0.34047	0.01503	0.29335	0	0.21243	0.17971	0	0.96209	0.00042	0	0	0.01199	0.19349	0.53826	1.11136
k__Bacteria|p__Firmicutes|c__Clostridia|o__Clostridiales|f__Ruminococcaceae|g__Ruminococcaceae_unclassified	0.00805	4.70764	0.20132	0.15758	0	1.14314	2.90123	0	0	0.00422	0	0	0.13275	0.00308	1.26849	0	0.07172	0	11.1856	0	6.67632	21.1449	0.15734	0.0162	0	0.0587	0.0905	0.65866	0	0	0	3.83563	0.07962	0	0.05376	0	0.01194	0	0	0	0	0.0665	0	0	0	0	0.06997	0	0
k__Bacteria|p__Actinobacteria|c__Actinobacteria|o__Bifidobacteriales|f__Bifidobacteriaceae|g__Bifidobacterium	0.00558	0.01862	0.47162	0.019	0.05832	0.34437	0.19421	1.724	0.00143	0	0.03456	0	0.71831	0.79026	0.06308	0.7523	0	0.0417	0	0.08754	0.03009	0.227	0.08195	0.05349	0.00643	0.31723	1.32439	7.99321	0.03834	0.15061	0.17679	0.00587	0.99415	0.07859	0.44614	0.05414	0.83203	0	0.39876	31.4513	1.18924	3.16412	0.01719	0	0.20583	1.36831	0.22279	0.08474	8.03044
k__Bacteria|p__Firmicutes|c__Clostridia|o__Clostridiales|f__Ruminococcaceae|g__Ruthenibacterium	0.00513	0	0.02318	0	0.22962	0.09073	0.0079	0	0.02643	0	0.00546	0	0.12952	0.26205	0.00095	0.55187	0	0.02568	0	0	0	0	0	0	0.01278	0.04389	0.48921	0.00214	0.18275	0.01079	0	0	0.00373	0.00575	0	0	0	0	0	0.16116	0	0.10393	0	0	0.00224	0.24855	0.03997	0	0
k__Bacteria|p__Firmicutes|c__Clostridia|o__Clostridiales|f__Clostridiaceae|g__Clostridium	0.00363	0	0.02973	0.03304	0.02742	0.03456	0.13134	0	0.10758	0.02008	0.04788	0	0	0	0	0	0.02074	0.01005	0.25575	0.01102	0	0.00419	0.08208	0	0	0.03096	0.01868	0.00022	0.01436	0	0	0	0	1.48426	0	0	0.03654	0	0.01733	0	0	0.02807	0	0	0	0.10136	0.01023	0.55618	0
k__Bacteria|p__Firmicutes|c__Clostridia|o__Clostridiales|f__Lachnospiraceae|g__Fusicatenibacter	0.00125	0.0229	0.39949	0.03899	0.35236	0.0803	0.2283	0.16575	0.0086	0.03336	0.02847	0	0.59295	0	0.17593	0.21207	0.03733	0.07454	0.03593	0.19824	0.016	0.43488	0.08102	0	0.0288	1.04383	1.64761	0.51992	0.04919	0	0	0	0.61413	0	0	0	0	0	0	0.12551	0	0.46884	0	0	0.00227	0	0.0903	0.03316	0
k__Bacteria|p__Bacteroidetes|c__Bacteroidia|o__Bacteroidales|f__Prevotellaceae|g__Prevotella|s__Prevotella_copri	88.5002	76.9792	0	0	0	0.00089	0	0	0.11959	0.00859	0.01369	0.01698	0.00992	0.00517	0	0	0	0	70.813	0	0	0	58.8485	0	0	0.11402	0.00925	0	0	0	0	76.3793	48.9946	0	0.00172	0	0	75.1062	0	0	0.00168	0.00954	0	1.52303	85.1143	0	14.9712	0.02736	0.08452
k__Bacteria|p__Firmicutes|c__Clostridia|o__Clostridiales|f__Ruminococcaceae|g__Ruminococcus|s__Ruminococcus_bicirculans	5.73534	0	7.41618	0	1.50652	0	0.12993	0.34698	0	3.86526	1.90217	0	14.08	0	0.16948	0	4.15753	2.43857	0.54228	0.76095	0.13523	0.3442	0	0	0.22798	3.5555	2.31503	0.03607	0	6.55532	0.17236	0	0	0	0.18241	0	0	0.0093	0.04071	0.24348	0	0	0	0	0.023	0	0.4589	0.15312	0
k__Bacteria|p__Firmicutes|c__Clostridia|o__Clostridiales|f__Ruminococcaceae|g__Faecalibacterium|s__Faecalibacterium_prausnitzii	3.2792	7.28812	54.2305	20.2926	7.00911	12.3797	21.6054	64.6184	20.6285	8.41487	16.7495	5.84853	14.9541	0	16.8306	4.75064	57.5579	18.8644	2.00398	33.5047	10.2128	27.5371	12.4158	3.71341	3.59903	19.87	14.0372	19.6643	4.78292	7.30897	18.5262	5.14806	16.8685	6.99902	16.4951	0	4.79804	0.37647	0	0.24642	0	8.15022	1.68285	0.37462	3.5855	0.65035	2.84764	4.88866	0.00186
k__Bacteria|p__Bacteroidetes|c__Bacteroidia|o__Bacteroidales|f__Bacteroidaceae|g__Bacteroides|s__Bacteroides_uniformis	0.43625	0.99358	0	8.88062	0	26.3245	37.5777	1.70083	1.2487	1.08169	0	0	0.97807	39.6781	18.6082	52.3041	0.57581	6.00191	0.98993	0.7123	47.2199	0	1.69833	14.4457	0.90579	13.8839	3.94328	15.7966	9.04019	6.17041	12.8777	4.26168	0.12721	8.29298	13.2677	3.13338	7.52994	1.48001	1.25988	1.67419	33.156	6.72431	0	48.0528	1.03636	45.9936	2.84518	11.1196	0.01634
k__Bacteria|p__Firmicutes|c__Negativicutes|o__Acidaminococcales|f__Acidaminococcaceae|g__Phascolarctobacterium|s__Phascolarctobacterium_faecium	0.25658	0.0025	0	0.97864	0.25366	0	0	0	0.1003	0	0.17854	0	0.124	0	0.06557	0	0.09781	0.07247	0.32014	0.21399	0.14979	0	0	0.24528	0.09371	0.00324	0	0.06078	2.76083	0.73419	0.44888	0	0	0.12982	0.10612	0.0643	0.14319	0.05623	0.02333	0	0	0.2282	0	0	0	0.55387	0.00643	0.70251	0
k__Bacteria|p__Bacteroidetes|c__Bacteroidia|o__Bacteroidales|f__Bacteroidaceae|g__Bacteroides|s__Bacteroides_fragilis	0.25479	0.01326	0.00275	0.03146	13.1089	2.6049	0.03016	0.18866	0	0.03441	21.9592	0	0.11864	0.2074	0	21.3862	1.45408	0.0057	0.00948	0.24779	0	0.02881	0.02593	0.10806	0	0	0.16259	0.00194	0	0	0	0	0.02072	0	0.88328	0	0.02906	0	0	0.74218	0.0091	0.80836	1.8677	0.17221	0.37902	1.98428	0.00873	0.00401	0
k__Bacteria|p__Firmicutes|c__Clostridia|o__Clostridiales|f__Lachnospiraceae|g__Coprococcus|s__Coprococcus_eutactus	0.24674	0	0	0	3.70167	0	0	0	0	0	0	0	0	0	0	0	0	0	0	0	0	0	0	0	0	0.54867	12.2096	0	0	0	0	0	0	0	0	0	0	0.07538	0	0	0	0	0	0	0.51305	0	0	0	0
k__Bacteria|p__Bacteroidetes|c__Bacteroidia|o__Bacteroidales|f__Bacteroidaceae|g__Bacteroides|s__Bacteroides_vulgatus	0.22915	4.23956	0	3.26551	0	29.7525	6.70192	0	53.9773	32.6017	0	0	1.38112	9.97031	3.28085	0	18.6764	4.81204	0.0058	0	6.53695	21.6819	0	28.3431	7.68559	1.77794	0	6.4175	52.459	0.39688	13.8735	0.71084	0.04601	31.6427	16.9221	9.33539	36.0113	1.13542	63.4506	3.33111	0.03555	2.73574	0	3.7245	1.24819	0.01094	8.31016	16.4962	0.00878
k__Bacteria|p__Bacteroidetes|c__Bacteroidia|o__Bacteroidales|f__Bacteroidaceae|g__Bacteroides|s__Bacteroides_caccae	0.16962	0.02897	0	0	0	3.37148	0.91737	0	0.07741	0.70911	0.84595	0	1.07472	0.28149	0.08658	9.17354	0.21872	0	0.00446	0	1.06433	0	1.14046	0	0.09751	4.30617	0.95274	0.80893	1.93716	0.01437	0.02559	0.04242	0.03685	0	3.19336	0.12796	11.6795	0.44378	0.64625	0.54993	0.00672	0.73546	0	0.00961	0.31764	0.1318	0.7916	5.05191	0
k__Bacteria|p__Firmicutes|c__Clostridia|o__Clostridiales|f__Eubacteriaceae|g__Eubacterium|s__Eubacterium_eligens	0.16378	0.26377	1.40168	0	3.47558	0.26749	2.37003	2.33956	4.48805	1.91252	2.07698	0.22687	0.40301	0.48075	0.28814	2.19913	0.44841	1.64952	0.96119	1.42243	2.04171	0.67482	0.1629	0.27149	0.25218	8.16168	0.38142	0.14667	0.19342	1.35635	0.02774	0.01291	5.50641	0	0	0	0.00825	0	0	0.03863	0	1.3548	0	0	0.01231	0.00402	0.05163	0.78733	0
k__Bacteria|p__Bacteroidetes|c__Bacteroidia|o__Bacteroidales|f__Bacteroidaceae|g__Bacteroides|s__Bacteroides_ovatus	0.16325	0.06614	0.65049	0.74787	0	0.03385	0.31704	0	1.16968	0.03327	45.1723	0	0.10807	1.6599	0.17599	0	0.64327	0.13431	0.11887	0.23073	1.46288	0.19843	0.02252	4.97655	0	0.94508	2.3912	0.12931	5.79163	42.3908	0.02344	0.02556	0.00759	6.55328	0.07608	27.7685	1.70457	0.00111	0.13752	0.03757	0.84768	1.00189	81.374	0.00153	0.15356	1.91728	0.02269	0.00172	0.00341
k__Bacteria|p__Bacteroidetes|c__Bacteroidia|o__Bacteroidales|f__Bacteroidaceae|g__Bacteroides|s__Bacteroides_faecis	0.08612	0	0	0	0	0	0	0	0	0	0	0.10934	0	0	2.75096	0	0	0	0	0	0	0	0	0	0	0	0	0.10529	0	1.06334	0	0	0	26.4375	0	3.78918	0.0379	0.1312	0	0.05896	0	0.02429	0	0	0.12731	0	0	0	0
k__Bacteria|p__Firmicutes|c__Clostridia|o__Clostridiales|f__Eubacteriaceae|g__Eubacterium|s__Eubacterium_sp_CAG_38	0.07601	0.05493	0	0.59321	0.09087	3.11519	0.21395	0	0.14186	0	0	0	0.15676	0.39711	0.08285	0.8511	0	0.03105	0.01034	0.00965	0	0.29739	0	0	0	0.00269	0	0	0	0	0	0	0.10457	0	0	0	0	0	0	0	0	0.2034	0	0	0	0	0.1077	0.38334	0
k__Bacteria|p__Bacteroidetes|c__Bacteroidia|o__Bacteroidales|f__Bacteroidaceae|g__Bacteroides|s__Bacteroides_stercoris	0.06742	0	0	3.23311	0	0	0	0	0	0	0	0	1.93612	0	20.9143	0	0	0	0	0	0	0	0.68209	0	0.1035	0.08918	0.84093	1.84927	2.62939	0	12.6062	0.03254	0.01224	0	0	0	4.43486	0.61717	0.17711	0.16326	0	5.28207	0	0.0029	0.428	10.2468	0.60733	0	0
k__Bacteria|p__Firmicutes|c__Clostridia|o__Clostridiales|f__Lachnospiraceae|g__Roseburia|s__Roseburia_faecis	0.04445	0.19317	5.06074	0	0	0	4.73957	8.88376	5.72794	0	0	0.194	13.9101	0	5.73857	0	0.62375	0.28172	0.5526	0	0.0154	0	0.51477	0	0	2.57681	4.15814	0.20787	1.43657	0.12602	0.00016	0	0.14008	0	0.14519	0	0	0	0	0.03124	0	3.82448	0	0	3.00622	0	1.02161	8.76248	0
k__Bacteria|p__Firmicutes|c__Clostridia|o__Clostridiales|f__Lachnospiraceae|g__Lachnospiraceae_unclassified|s__Eubacterium_rectale	0.04089	0.17926	10.382	0	9.00193	3.35199	0	0	0	23.0265	0	0	22.1562	32.9907	0.32543	0	0	0	0.84256	26.2475	1.47007	2.30267	1.43378	27.5235	1.28433	0.79248	0.00475	0.99934	1.92201	0	0	0	20.6956	0	0	0	0	0.00264	0	0.00778	0	3.58432	0.00033	0	0.00477	0	0.00548	29.8875	0
k__Bacteria|p__Firmicutes|c__Clostridia|o__Clostridiales|f__Lachnospiraceae|g__Anaerostipes|s__Anaerostipes_hadrus	0.03693	0.01327	0.54417	0.22867	2.85081	1.276	0.25481	0.12899	0.38003	0.02402	0.33141	2.45666	0.02593	0.05964	0.10812	1.04597	0.01105	0.04341	0.03834	0.03469	0.06223	0.08129	0.19629	0.2716	0	0.41261	0.85841	0.15703	0	0.63299	0.06922	0	0.02072	0.00131	0.00751	0.01795	0.05066	0.00764	0.02743	0	0	4.2452	0	0	0	0	0	0.04773	0
k__Bacteria|p__Bacteroidetes|c__Bacteroidia|o__Bacteroidales|f__Bacteroidaceae|g__Bacteroides|s__Bacteroides_salyersiae	0.0334	0	0	0.131	0	0	0.37816	0.10697	0	0	0	0	0	0	0	0	0	0	0	0.00846	0	0	0	0.00315	0.01374	0	0	0.22122	0	0	0.01632	0.1203	0	0	2.94473	0	0.53768	0	0.17017	0	0	0.08326	0	0	0	0	0.00279	0	0
k__Bacteria|p__Bacteroidetes|c__Bacteroidia|o__Bacteroidales|f__Tannerellaceae|g__Parabacteroides|s__Parabacteroides_distasonis	0.02805	0.01135	0	0.22133	1.49444	0	0.3854	0	0.23616	0.26171	1.40864	0.04817	0.0057	1.45488	0.41883	0	0.24189	0.32156	0.03832	0.20532	0.58596	0.61291	1.81025	0.91819	0.20601	0.10826	0.33873	2.62125	1.09185	0.06536	1.10527	0.28834	0.01454	2.3405	2.88487	5.98639	6.2227	1.44557	1.26157	0.01013	11.6445	1.62119	0	13.1781	0.21973	5.08724	1.96168	0.76396	0.00733
k__Bacteria|p__Firmicutes|c__Negativicutes|o__Veillonellales|f__Veillonellaceae|g__Veillonella|s__Veillonella_atypica	0.01847	0	0.03485	0.01142	0	0.11063	0	0.80354	0.13674	0	0	0.02685	0	0	0.0003	0	0.01481	0	0	0.01468	0.00049	0	0.05713	0	0	0	0	0	0	0	0.00192	0	0	0	0.00078	0	0	0	0.00297	0	0	0.03789	0	0	0	0	0	0.04952	0
k__Bacteria|p__Firmicutes|c__Clostridia|o__Clostridiales|f__Lachnospiraceae|g__Lachnospira|s__Lachnospira_pectinoschiza	0.01753	0	0.12513	0	0	0	0	0.9373	0	0.35112	0.01499	0	0	0	1.15107	0	0	0.84383	0.06024	0	0.01653	0	0	0	0.95057	1.71484	0	0	0.12026	0	0	0	0.03594	0	0	0	0	0	0	0	0	0	0	0	0.0338	0	0	0	0
k__Bacteria|p__Firmicutes|c__Clostridia|o__Clostridiales|f__Lachnospiraceae|g__Roseburia|s__Roseburia_hominis	0.01626	0.03169	0.15604	4.98882	0.98113	0.63662	0.51645	0.11054	0	0	0	0	0	0	0.02112	0	0.40946	0	0.08851	0.10851	0	1.48824	0.19752	0.00554	0	0.01007	0.07176	0	0	0	0	0.11137	0.48341	0	0	0	0	0	0	0	0	0.50568	0	0	0.02237	0	0.14808	0.0413	0
k__Bacteria|p__Firmicutes|c__Bacilli|o__Lactobacillales|f__Streptococcaceae|g__Streptococcus|s__Streptococcus_thermophilus	0.01219	0	0.08241	0	0.00219	0.01895	0	0	0	0.00339	0.01458	0.00754	0.24331	0.00342	0.01773	0	0.12457	0.16013	0	0.00317	0.01145	0.02081	0.03157	0	0	0.02292	0	0	0	0	0	0	0	0	0	0	0	0	0	0	0	0	0	0	0	0	0	0	0
k__Bacteria|p__Firmicutes|c__Bacilli|o__Lactobacillales|f__Streptococcaceae|g__Streptococcus|s__Streptococcus_parasanguinis	0.01117	0	0.00899	0.00127	0	0	0	0.01792	0	0	0	0	0	0.00255	0.00097	0	0.00702	0	0.0005	0.02229	0	0.0043	0	0	0	0.00796	0	0.00368	0	0.00153	0	0	0	0	0	0	0	0	0.03019	0	0	0	0	0	0	0	0	0.0267	0
k__Bacteria|p__Proteobacteria|c__Proteobacteria_unclassified|o__Proteobacteria_unclassified|f__Proteobacteria_unclassified|g__Proteobacteria_unclassified|s__Proteobacteria_bacterium_CAG_139	0.00958	0.00321	0.00173	0.13313	0.53082	0	0.44918	0	0.50258	0	0	0	0	1.00639	0.17164	0.2906	0.3053	0.22978	0	0.49535	0.38686	0.3434	0	0.02188	0.00787	0	0	0.03756	0.04837	0.001	0.01854	0	0.00386	0	0.02252	0	0.12236	0.12328	0	0	1.21926	0.1888	0.58	0.06144	0.12444	1.13767	3.53229	2.25429	1.61351
k__Bacteria|p__Firmicutes|c__Clostridia|o__Clostridiales|f__Lachnospiraceae|g__Blautia|s__Blautia_wexlerae	0.00829	0.01448	0.04898	0.01039	0.59378	0.04218	0.09305	0.28726	0.02195	0.05712	0	0.57853	0.32293	0.74007	0	0.12275	0.10247	0.19702	0.00619	0.13401	0.17404	0.17292	0.01706	0.77601	0.29077	0.10593	0.54205	0.09366	0.40773	0.59703	0.02289	0.01803	0.0531	0.09779	0.2244	0.01503	0.02891	0	0	0.00398	0	0.14869	0	0	0	0.00112	0.00172	0.38699	0
k__Bacteria|p__Proteobacteria|c__Gammaproteobacteria|o__Pasteurellales|f__Pasteurellaceae|g__Haemophilus|s__Haemophilus_sp_HMSC71H05	0.00806	0	0	0	0	0.02392	0	0.00632	0	0	0	0.02439	0	0	0.0059	0.00664	0	0	0	0.00041	0	0	0	0	0	0	0	0	0	0	0	0	0	0	0	0	0	0	0	0.00289	0	0	0	0	0	0	0.00646	0	0
k__Bacteria|p__Firmicutes|c__Clostridia|o__Clostridiales|f__Ruminococcaceae|g__Ruminococcaceae_unclassified|s__Clostridium_leptum	0.00805	0	0.20132	0.15758	0	0.02617	0	0	0	0.00422	0	0	0.01839	0.00308	0	0	0.07172	0	0	0	0	0.03149	0.11167	0.0162	0	0.0587	0.0905	0.00114	0	0	0	0	0.00708	0	0	0	0	0	0	0	0	0.0665	0	0	0	0	0.0003	0	0
k__Bacteria|p__Actinobacteria|c__Actinobacteria|o__Bifidobacteriales|f__Bifidobacteriaceae|g__Bifidobacterium|s__Bifidobacterium_pseudocatenulatum	0.00558	0.00573	0.1793	0.01849	0	0.11183	0.16987	0.00084	0.00143	0	0.01356	0	0.17367	0	0.0127	0.74526	0	0.01072	0	0.07258	0.0105	0.08858	0	0.05295	0	0.20142	0.11831	2.09734	0	0.07682	0.04992	0	0.02122	0	0.44614	0	0.24437	0	0	0.29864	0	0.35707	0.01719	0	0.12611	0.84731	0.1148	0	2.94613
k__Bacteria|p__Firmicutes|c__Clostridia|o__Clostridiales|f__Ruminococcaceae|g__Ruthenibacterium|s__Ruthenibacterium_lactatiformans	0.00513	0	0.02318	0	0.22962	0.09073	0.0079	0	0.02643	0	0.00546	0	0.12952	0.26205	0.00095	0.55187	0	0.02568	0	0	0	0	0	0	0.01278	0.04389	0.48921	0.00214	0.18275	0.01079	0	0	0.00373	0.00575	0	0	0	0	0	0.16116	0	0.10393	0	0	0.00224	0.24855	0.03997	0	0
k__Bacteria|p__Firmicutes|c__Clostridia|o__Clostridiales|f__Lachnospiraceae|g__Roseburia|s__Roseburia_inulinivorans	0.00489	0.32791	1.47239	0	0.43658	0.45419	0	2.26878	0.05666	0.94337	4.22761	0.51655	0.08837	0.12354	0.71235	1.79825	0.07042	0.12763	0.00632	0.0948	0.01195	4.65291	1.35526	0	1.22966	0.06255	0	0	0.07636	0	0	0	0.07774	0	0	0	0	0.00227	10.0913	0	0	0.21604	0	0	0	0	0	0.11451	0
k__Bacteria|p__Proteobacteria|c__Gammaproteobacteria|o__Pasteurellales|f__Pasteurellaceae|g__Haemophilus|s__Haemophilus_parainfluenzae	0.00448	0	0.01378	0.01379	0	0.16968	0	0.04	0.02137	0.00394	0	0.02553	0	0	0.00213	0.05886	0.01392	0.01259	0	0.0007	0.03635	0.05535	0.76857	0	0	0	0	0	0	0	0	0	0	0	0	0	0	0	0	0	0	0.05775	0	0	0	0	0.03893	0.07358	0
k__Bacteria|p__Firmicutes|c__Bacilli|o__Lactobacillales|f__Streptococcaceae|g__Streptococcus|s__Streptococcus_salivarius	0.00381	0	0.11381	0.00522	0.09946	0.03101	0.04302	0.09543	0.053	0.00587	0	0.00923	0.04077	0.04717	0	0.00616	0.00673	0.02639	0.00457	0.04296	0.02991	0.01448	0	0	0	0.02886	0.01335	0.00583	0.02443	0.00983	0.00605	0	0.01807	0	0	0.00256	0	0	0.01744	0	0	0.04209	0	0	0	0	0	0.02729	0.02988
k__Bacteria|p__Firmicutes|c__Clostridia|o__Clostridiales|f__Clostridiaceae|g__Clostridium|s__Clostridium_sp_CAG_58	0.00363	0	0.02621	0.02461	0.02742	0.01889	0	0	0	0.02008	0	0	0	0	0	0	0.02074	0	0.00339	0.01102	0	0	0.05946	0	0	0.03096	0	0	0.01212	0	0	0	0	0.07656	0	0	0.03654	0	0	0	0	0	0	0	0	0.10102	0.01023	0.42376	0
k__Bacteria|p__Firmicutes|c__Negativicutes|o__Veillonellales|f__Veillonellaceae|g__Veillonella|s__Veillonella_parvula	0.00331	0	0.03424	0.07091	0	0.2666	0	0.19791	0.02931	0	0	0.01429	0	0	0.01651	0.0322	0.00261	0	0	0	0.00168	0.01447	0.00398	0	0	0	0	0.00516	0.00719	0.01041	0	0	0	0	0	0.01035	0	0	0.02834	0	0	1.34891	0.01657	0.20449	0.00186	0.01315	0.00183	0.072	9.94682
k__Bacteria|p__Firmicutes|c__Negativicutes|o__Veillonellales|f__Veillonellaceae|g__Veillonella|s__Veillonella_infantium	0.00291	0	0	0.00591	0	0.10871	0	0.14781	0.01149	0	0	0.04279	0	0	0.00148	0	0	0	0	0.00406	0	0.0491	0.02893	0	0	0	0	0.00182	0	0	0	0	0	0	0	0	0	0	0	0	0	0.00428	0	0	0	0	0	0.04253	0.01342
k__Bacteria|p__Firmicutes|c__Clostridia|o__Clostridiales|f__Ruminococcaceae|g__Ruminococcus|s__Ruminococcus_callidus	0.00276	0	0	0	0.01742	0	0	0	0	0	0	0	0.00961	0.03628	0.25027	0	0.00206	0	0	0	0	0.00306	0.00117	0	0	0	0.01948	0	0	0	0	0	0.00553	0	0	0	0	0	0	0	0	0	0	0	0	0	0	0	0
k__Bacteria|p__Firmicutes|c__Clostridia|o__Clostridiales|f__Lachnospiraceae|g__Coprococcus|s__Coprococcus_comes	0.00235	0.00251	0.14553	0	0	0.26179	0.05849	0.00303	0.00809	0	0	0	0	0	0.02423	0.00677	0.00023	0	0.00636	0	0	0.02239	0	0	0.0039	1.06098	0.49534	0.0276	0.00914	0	0.00509	0	0.09702	0	0	0	0.00043	0	0	0.00437	0	0	0	0	0	0	0.11508	0	0
k__Bacteria|p__Firmicutes|c__Clostridia|o__Clostridiales|f__Lachnospiraceae|g__Fusicatenibacter|s__Fusicatenibacter_saccharivorans	0.00125	0.0229	0.39949	0.03899	0.35236	0.0803	0.2283	0.16575	0.0086	0.03336	0.02847	0	0.59295	0	0.17593	0.21207	0.03733	0.07454	0.03593	0.19824	0.016	0.43488	0.08102	0	0.0288	1.04383	1.64761	0.51992	0.04919	0	0	0	0.61413	0	0	0	0	0	0	0.12551	0	0.46884	0	0	0.00227	0	0.0903	0.03316	0
k__Bacteria|p__Firmicutes|c__Clostridia|o__Clostridiales|f__Lachnospiraceae|g__Blautia|s__Ruminococcus_gnavus	0.00114	0	0	0	0.11363	0.23649	0	0.13165	1.86977	0.00401	0.07654	0.04712	0.01614	0.18903	0	0.00065	0	0	0	0.02949	0	0	0.07734	0.03757	0	0	0	0.04412	0.15862	0.03126	0.00652	0	0.00578	0.04894	0.11488	0	0.26444	0	0.21243	0.11195	0	0.68104	0.00042	0	0	0.01087	0	0	1.11136
k__Bacteria|p__Firmicutes|c__Bacilli|o__Lactobacillales|f__Streptococcaceae|g__Streptococcus|s__Streptococcus_mitis	0.00099	0	0.00079	0.00523	0	0	0	0	0	0	0	0.03319	0.00028	0	0	0	0.00592	0.00172	0	0.06477	0	0	0	0	0	0	0	0.01463	0	0	0	0	0	0	0	0	0	0	0.00116	0	0	0	0	0	0	0	0	0	0.00558
k__Bacteria|p__Proteobacteria|c__Betaproteobacteria	0	0.08302	0.13738	0.02264	0.18432	0	0.31207	0	0.0685	0	0	0	0	0.12593	0.11615	0.69838	0.03233	0.02983	0	0.06497	0.06845	0.02722	0.05192	0.50087	0.08778	0	0.07787	0.60707	0.00126	0.17329	0.44487	0.01333	0	0	0.46	0.01288	0.9211	0.12312	0	0.00704	0.0782	0.07955	0.02969	0.00328	0.07151	0.38441	1.01906	2.05591	0.47562
k__Bacteria|p__Firmicutes|c__Firmicutes_unclassified	0	0.00375	0.01573	0	0.28005	0.0065	0.41418	0	0	0.11836	0	0	0.76982	0	0.05637	0.00083	0.05405	0	0.11309	0.02075	0.06773	0.12893	0.10048	0.09298	0.07138	0.52733	0.20043	0.0024	0.00329	0.37123	0	0.02857	0.09243	0	0	0	0.00307	0	0	0.03609	0	0.00311	0	0	0.03504	0.05423	0.09562	0.06995	0
k__Bacteria|p__Proteobacteria|c__Betaproteobacteria|o__Burkholderiales	0	0.08302	0.13738	0.02264	0.18432	0	0.31207	0	0.0685	0	0	0	0	0.12593	0.11615	0.69838	0.03233	0.02983	0	0.06497	0.06845	0.02722	0.05192	0.50087	0.08778	0	0.07787	0.60707	0.00126	0.17329	0.44487	0.01333	0	0	0.46	0.01288	0.9211	0.12312	0	0.00704	0.0782	0.07955	0.02969	0.00328	0.07151	0.38441	1.01906	2.05591	0.47562
k__Bacteria|p__Firmicutes|c__Firmicutes_unclassified|o__Firmicutes_unclassified	0	0.00375	0.01573	0	0.28005	0.0065	0.41418	0	0	0.11836	0	0	0.76982	0	0.05637	0.00083	0.05405	0	0.11309	0.02075	0.06773	0.12893	0.10048	0.09298	0.07138	0.52733	0.20043	0.0024	0.00329	0.37123	0	0.02857	0.09243	0	0	0	0.00307	0	0	0.03609	0	0.00311	0	0	0.03504	0.05423	0.09562	0.06995	0
k__Bacteria|p__Bacteroidetes|c__Bacteroidia|o__Bacteroidales|f__Rikenellaceae	0	0.7177	3.44956	0.47248	2.88392	2.89376	3.80206	0.00852	0	0	0	0	1.97054	4.67566	0.10291	0	2.87708	0	2.82031	0.89178	2.60742	7.82413	2.47894	9.90001	0.9849	11.8356	18.1383	15.3528	3.06769	0.44883	0.08524	0.03593	0.00799	5.3676	4.55657	0	5.01428	16.2272	0	10.1693	0	4.83541	0	0.41059	0.70128	5.06813	18.3247	0.30297	0
k__Bacteria|p__Bacteroidetes|c__Bacteroidia|o__Bacteroidales|f__Barnesiellaceae	0	0.44123	0	0	0	0	0	0	0	0	0	0	0.02171	0	0	0	0.23552	0	0.58077	0	0.1302	0	0	0.26247	0.05621	2.74522	0	1.02248	0.79256	0.03044	0	0.02344	0.00868	0	0.13114	0.03332	0.0104	0.18554	0	1.79261	0.71313	0.67724	0	0.08733	0	2.08463	6.01352	2.22793	0
k__Bacteria|p__Bacteroidetes|c__Bacteroidia|o__Bacteroidales|f__Odoribacteraceae	0	0.11792	0	0	0	0	0.43524	0	0.09662	0.41477	0	0	0.05132	0	0	0	0.14715	0	0.17042	0	0.0659	0	1.4563	0.07624	0.55259	1.19078	0.03902	0.91615	0.00435	0.02841	0	0.08795	0.00682	0.34529	0.06536	0	0.24176	0.53588	0	1.29938	0	0.00225	0	0.00165	0.19897	1.24943	2.27277	0.36027	0
k__Bacteria|p__Proteobacteria|c__Betaproteobacteria|o__Burkholderiales|f__Sutterellaceae	0	0.08302	0.13738	0.02264	0.18432	0	0.31207	0	0.0685	0	0	0	0	0.12593	0.11615	0.69838	0.03233	0.02983	0	0.06497	0.06845	0.02722	0.0029	0.50087	0.08778	0	0.07787	0.6064	0.00126	0.17329	0.44487	0.01333	0	0	0.46	0.01288	0.9211	0.12312	0	0	0.05131	0.07955	0.02969	0.00328	0.07151	0.38441	1.01906	2.05591	0.47562
k__Bacteria|p__Firmicutes|c__Clostridia|o__Clostridiales|f__Clostridiales_unclassified	0	0.02215	0	0	0.06366	0.03977	0	0	0	0	0	0	0.00656	0.00567	0	0	0	0	0	0	0.00681	0.02486	0.02153	0	0	0	0.12622	0.00194	0.00033	0	0	0.00123	0	0	0.03821	0	0.0527	0	0	0	0	0.0041	0	0	0	0.12003	0.0015	0	0
k__Bacteria|p__Firmicutes|c__Clostridia|o__Clostridiales|f__Oscillospiraceae	0	0.01593	0.01426	0	0.00065	0.29572	0.26367	0.09543	0	0.06936	0	0	0.01165	0	0.15303	0	0.06994	0	0.10158	0	0.00588	0.18517	0.52777	0.05103	0.0566	0.05299	2.34712	0.15095	0.64828	0	0.00629	0.01083	0.02126	0	0	0	0	0.07307	0	0.25795	0	0	0	0	0.05027	0.00673	1.15737	0.89991	0
k__Bacteria|p__Firmicutes|c__Firmicutes_unclassified|o__Firmicutes_unclassified|f__Firmicutes_unclassified	0	0.00375	0.01573	0	0.28005	0.0065	0.41418	0	0	0.11836	0	0	0.76982	0	0.05637	0.00083	0.05405	0	0.11309	0.02075	0.06773	0.12893	0.10048	0.09298	0.07138	0.52733	0.20043	0.0024	0.00329	0.37123	0	0.02857	0.09243	0	0	0	0.00307	0	0	0.03609	0	0.00311	0	0	0.03504	0.05423	0.09562	0.06995	0
k__Bacteria|p__Firmicutes|c__Clostridia|o__Clostridiales|f__Ruminococcaceae|g__Anaerotruncus	0	1.7521	0	0	0.00557	0.00049	0	0	0	0	0	0	0.00032	0	0	0.26265	0	0	0	0	0	0	0	0	0	0.00047	0	0	0	0	0	0	0	0	0	0	0	0.62413	0	0	0	0	0	0.01125	0.12627	0.00577	0	0.00344	0
k__Bacteria|p__Bacteroidetes|c__Bacteroidia|o__Bacteroidales|f__Rikenellaceae|g__Alistipes	0	0.7177	3.44956	0.47248	2.88392	2.89376	3.80206	0.00852	0	0	0	0	1.97054	4.67566	0.10291	0	2.87708	0	2.82031	0.89178	2.60742	7.82413	2.47894	9.90001	0.9849	11.8356	18.1383	15.3528	3.06769	0.44883	0.08524	0.03593	0.00799	5.3676	4.55657	0	5.01428	16.2272	0	10.1693	0	4.83541	0	0.41059	0.70128	5.06813	18.3247	0.30297	0
k__Bacteria|p__Firmicutes|c__Negativicutes|o__Veillonellales|f__Veillonellaceae|g__Dialister	0	0.6809	0	0	0	0.31563	1.47129	0.00962	0	0.10135	0	0	0.04004	0.54249	0	0.21068	0	0	0	0	0	0.0103	0.09747	0	0	0	0.42977	0.00491	0	0	0.01832	0	0	0	0	0	0	0	0	0.07973	0	0	0	0	1.21658	0	2.15216	0	0
k__Bacteria|p__Bacteroidetes|c__Bacteroidia|o__Bacteroidales|f__Barnesiellaceae|g__Barnesiella	0	0.39668	0	0	0	0	0	0	0	0	0	0	0.02171	0	0	0	0.20167	0	0.58077	0	0.1302	0	0	0	0.05071	2.7108	0	1.01951	0.79256	0.03044	0	0.02344	0.00868	0	0.13114	0	0.0104	0.18554	0	1.79261	0	0.6386	0	0.08733	0	2.08463	5.92822	1.86002	0
k__Bacteria|p__Bacteroidetes|c__Bacteroidia|o__Bacteroidales|f__Odoribacteraceae|g__Odoribacter	0	0.10905	0	0	0	0	0.43524	0	0.09662	0.41477	0	0	0.03177	0	0	0	0.14715	0	0.14859	0	0	0	1.39728	0.05185	0.54149	1.19078	0	0.48745	0	0.02841	0	0.02791	0.00682	0.34529	0.03827	0	0.11069	0.51938	0	1.25793	0	0.00225	0	0.00165	0.19897	1.24943	1.27074	0.36027	0
k__Bacteria|p__Proteobacteria|c__Betaproteobacteria|o__Burkholderiales|f__Sutterellaceae|g__Parasutterella	0	0.07945	0.13738	0.02264	0.09506	0	0.26116	0	0.06483	0	0	0	0	0.04673	0.10637	0.63618	0.02581	0.02017	0	0.02553	0.0611	0.012	0.0029	0.50003	0.08778	0	0.00785	0.57363	0.00126	0.17329	0.4131	0.01333	0	0	0.45325	0.01288	0.89442	0.11838	0	0	0.05131	0.06756	0.01733	0.00328	0.0689	0.24433	0.87699	1.85761	0.38355
k__Bacteria|p__Bacteroidetes|c__Bacteroidia|o__Bacteroidales|f__Barnesiellaceae|g__Coprobacter	0	0.04454	0	0	0	0	0	0	0	0	0	0	0	0	0	0	0.03385	0	0	0	0	0	0	0.26247	0.00551	0.03441	0	0.00297	0	0	0	0	0	0	0	0.03332	0	0	0	0	0.71313	0.03864	0	0	0	0	0.0853	0.36791	0
k__Bacteria|p__Firmicutes|c__Clostridia|o__Clostridiales|f__Clostridiales_unclassified|g__Intestinimonas	0	0.02215	0	0	0.06366	0.03977	0	0	0	0	0	0	0	0	0	0	0	0	0	0	0.00681	0.02486	0.02153	0	0	0	0.10344	0	0	0	0	0.00123	0	0	0.03821	0	0	0	0	0	0	0	0	0	0	0	0.0015	0	0
k__Bacteria|p__Firmicutes|c__Clostridia|o__Clostridiales|f__Oscillospiraceae|g__Oscillibacter	0	0.01593	0.01426	0	0.00065	0.29572	0.26367	0.09543	0	0.06936	0	0	0.01165	0	0.15303	0	0.06994	0	0.10158	0	0.00588	0.18517	0.52777	0.05103	0.0566	0.05299	2.34712	0.15095	0.64828	0	0.00629	0.01083	0.02126	0	0	0	0	0.07307	0	0.25795	0	0	0	0	0.05027	0.00673	1.15737	0.89991	0
k__Bacteria|p__Bacteroidetes|c__Bacteroidia|o__Bacteroidales|f__Odoribacteraceae|g__Butyricimonas	0	0.00887	0	0	0	0	0	0	0	0	0	0	0.01955	0	0	0	0	0	0.02183	0	0.0659	0	0.05902	0.02439	0.0111	0	0.03902	0.42871	0.00435	0	0	0.06004	0	0	0.02708	0	0.13107	0.0165	0	0.04145	0	0	0	0	0	0	1.00203	0	0
k__Bacteria|p__Firmicutes|c__Clostridia|o__Clostridiales|f__Ruminococcaceae|g__Gemmiger	0	0.00405	0	0.02468	5.0944	0	0.36729	0	0	0.5001	0	0	0	0	0.09078	0.00969	0.01833	0	0.01986	0	0.16673	0.01501	0.00316	0.4388	0.05827	0.08998	0.39547	0.02218	0.0041	0.00036	0.07332	0.01287	0.13056	0	0.13276	0	0	0	0	0.00868	0	0.05278	0	0	0.00065	0.00392	0.00722	0.00298	0
k__Bacteria|p__Firmicutes|c__Firmicutes_unclassified|o__Firmicutes_unclassified|f__Firmicutes_unclassified|g__Firmicutes_unclassified	0	0.00375	0.01573	0	0.28005	0.0065	0.41418	0	0	0.11836	0	0	0.76982	0	0.05637	0.00083	0.05405	0	0.11309	0.02075	0.06773	0.12893	0.10048	0.09298	0.07138	0.52733	0.20043	0.0024	0.00329	0.37123	0	0.02857	0.09243	0	0	0	0.00307	0	0	0.03609	0	0.00311	0	0	0.03504	0.05423	0.09562	0.06995	0
k__Bacteria|p__Proteobacteria|c__Betaproteobacteria|o__Burkholderiales|f__Sutterellaceae|g__Turicimonas	0	0.00357	0	0	0.08926	0	0.05091	0	0.00368	0	0	0	0	0.0792	0.00978	0.0622	0.00651	0.00966	0	0.03944	0.00734	0.01522	0	0.00084	0	0	0	0.03277	0	0	0.03176	0	0	0	0.00675	0	0.02668	0.00473	0	0	0	0.012	0.01236	0	0.00262	0.14007	0.14207	0.1983	0.09207
k__Bacteria|p__Firmicutes|c__Clostridia|o__Clostridiales|f__Ruminococcaceae|g__Agathobaculum	0	0.0012	0.10268	0.04168	0	0.06305	0.06161	0.79015	0.0127	0.00864	0	0.28232	0.00786	0.02186	0.00381	0	0.01572	0.00432	0.00354	0.15868	0.00748	0.00138	0.03039	0.00023	0	0.04358	0.06844	0.00507	0.02616	0.15664	0	0	0.07442	0.05053	0	0	0	0	0	0	0	0.06106	0	0	0.00048	0.01612	0.00606	0.25121	0
k__Bacteria|p__Firmicutes|c__Clostridia|o__Clostridiales|f__Ruminococcaceae|g__Ruminococcaceae_unclassified|s__Eubacterium_siraeum	0	4.70764	0	0	0	1.11697	2.90123	0	0	0	0	0	0.09316	0	1.26849	0	0	0	11.1856	0	6.67632	21.1134	0.04567	0	0	0	0	0.65753	0	0	0	3.83563	0.07254	0	0.05376	0	0	0	0	0	0	0	0	0	0	0	0.06967	0	0
k__Bacteria|p__Firmicutes|c__Clostridia|o__Clostridiales|f__Ruminococcaceae|g__Anaerotruncus|s__Anaerotruncus_sp_CAG_528	0	1.7521	0	0	0	0	0	0	0	0	0	0	0	0	0	0	0	0	0	0	0	0	0	0	0	0	0	0	0	0	0	0	0	0	0	0	0	0.62413	0	0	0	0	0	0.01125	0.12627	0	0	0	0
k__Bacteria|p__Firmicutes|c__Negativicutes|o__Veillonellales|f__Veillonellaceae|g__Dialister|s__Dialister_sp_CAG_357	0	0.6809	0	0	0	0	1.47129	0	0	0	0	0	0	0	0	0	0	0	0	0	0	0	0	0	0	0	0	0	0	0	0.01832	0	0	0	0	0	0	0	0	0.07973	0	0	0	0	1.21557	0	2.15216	0	0
k__Bacteria|p__Bacteroidetes|c__Bacteroidia|o__Bacteroidales|f__Tannerellaceae|g__Parabacteroides|s__Parabacteroides_merdae	0	0.63574	0	0	0	0	0	0	0	0	0	0	0.13669	0.33527	0	0	0	0	0.43152	0	0	0.47086	0.71437	0.60686	0.28326	0.78364	0	0.80343	1.37146	0.00956	0.11784	0.02442	0.09347	1.47234	0	0	1.09623	0.02391	0	0.40248	0	3.18941	0	0.20794	0	0.50676	3.20084	0.8595	0
k__Bacteria|p__Bacteroidetes|c__Bacteroidia|o__Bacteroidales|f__Barnesiellaceae|g__Barnesiella|s__Barnesiella_intestinihominis	0	0.39668	0	0	0	0	0	0	0	0	0	0	0	0	0	0	0.20167	0	0.58077	0	0.1302	0	0	0	0.05071	2.7108	0	1.01951	0.79256	0.03044	0	0.02344	0.00868	0	0.13114	0	0.0104	0.18554	0	1.79261	0	0.6386	0	0.08733	0	2.08463	5.92822	1.86002	0
k__Bacteria|p__Bacteroidetes|c__Bacteroidia|o__Bacteroidales|f__Rikenellaceae|g__Alistipes|s__Alistipes_shahii	0	0.36854	0	0	0	0	0.13033	0	0	0	0	0	0.23423	0	0.08725	0	0.02076	0	0.06415	0.03383	0	0	0.12796	0.04481	0.0156	0.46203	0	1.03728	0.00994	0.00876	0.00156	0.00545	0.00172	0	0.01294	0	0.02548	0.11243	0	0.00391	0	0.52624	0	0	0.01326	0.1731	0.44464	0	0
k__Bacteria|p__Bacteroidetes|c__Bacteroidia|o__Bacteroidales|f__Rikenellaceae|g__Alistipes|s__Alistipes_inops	0	0.29945	0	0	0	0	0	0	0	0	0	0	1.73631	0	0	0	0	0	0	0	0	0	0	0	0	0.01515	0	0	0	0	0	0	0	0	0	0	0	0	0	0	0	0	0	0	0	0	0	0	0
k__Bacteria|p__Bacteroidetes|c__Bacteroidia|o__Bacteroidales|f__Odoribacteraceae|g__Odoribacter|s__Odoribacter_splanchnicus	0	0.10905	0	0	0	0	0.43524	0	0.09662	0.41477	0	0	0.03177	0	0	0	0.14715	0	0.14859	0	0	0	1.39728	0.05185	0.54149	1.19078	0	0.48745	0	0.02841	0	0.02791	0.00682	0.34529	0.03827	0	0.11069	0.51938	0	1.25793	0	0.00225	0	0.00165	0.19897	1.24943	1.27074	0.36027	0
k__Bacteria|p__Proteobacteria|c__Betaproteobacteria|o__Burkholderiales|f__Sutterellaceae|g__Parasutterella|s__Parasutterella_excrementihominis	0	0.07945	0.13738	0.02264	0.09506	0	0.26116	0	0.06483	0	0	0	0	0.04673	0.10637	0.63618	0.02581	0.02017	0	0.02553	0.0611	0.012	0.0029	0.50003	0.08778	0	0.00785	0.57363	0.00126	0.17329	0.4131	0.01333	0	0	0.45325	0.01288	0.89442	0.11838	0	0	0.05131	0.06756	0.01733	0.00328	0.0689	0.24433	0.87699	1.85761	0.38355
k__Bacteria|p__Bacteroidetes|c__Bacteroidia|o__Bacteroidales|f__Barnesiellaceae|g__Coprobacter|s__Coprobacter_fastidiosus	0	0.04454	0	0	0	0	0	0	0	0	0	0	0	0	0	0	0.03385	0	0	0	0	0	0	0.26247	0.00551	0.03441	0	0	0	0	0	0	0	0	0	0.03332	0	0	0	0	0.71313	0.03864	0	0	0	0	0.02939	0.31278	0
k__Bacteria|p__Bacteroidetes|c__Bacteroidia|o__Bacteroidales|f__Bacteroidaceae|g__Bacteroides|s__Bacteroides_intestinalis	0	0.04112	0.2787	0	0	0	1.86547	0	0	0	1.70053	0	0	0	0	0	1.76443	0	0.01077	0	0	0	0.09717	0	0.00775	0	0	1.31963	0	22.7799	0	0	0	0.88781	24.0312	0	0.06558	0	0	0.218	5.21453	0	0	0	0	0	0.00469	0.03719	0
k__Bacteria|p__Bacteroidetes|c__Bacteroidia|o__Bacteroidales|f__Rikenellaceae|g__Alistipes|s__Alistipes_finegoldii	0	0.02691	3.44956	0.47248	0.04044	0.07415	0.22767	0.00852	0	0	0	0	0	0	0.00154	0	0.0148	0	0.13811	0	2.60742	2.03152	0	4.99145	0.07202	0	0.26708	0.71001	2.96005	0.25181	0.08368	0.00172	0.00163	0	4.45512	0	0.35566	1.12428	0	3.79987	0	0.2052	0	0.10023	0.57553	0.17878	0.73184	0.27714	0
k__Bacteria|p__Bacteroidetes|c__Bacteroidia|o__Bacteroidales|f__Rikenellaceae|g__Alistipes|s__Alistipes_indistinctus	0	0.02281	0	0	0	0	0.1025	0	0	0	0	0	0	0	0.0128	0	0	0	0.01884	0	0	0	0.03263	0	0	0.01958	0.55171	0.0319	0	0	0	0	0	0	0	0	0	0	0	0.00088	0	0	0	0	0.11034	0.14101	0.00289	0.00406	0
k__Bacteria|p__Firmicutes|c__Clostridia|o__Clostridiales|f__Clostridiales_unclassified|g__Intestinimonas|s__Intestinimonas_butyriciproducens	0	0.02215	0	0	0.06366	0.03977	0	0	0	0	0	0	0	0	0	0	0	0	0	0	0.00681	0.02486	0.02153	0	0	0	0.10344	0	0	0	0	0.00123	0	0	0.03821	0	0	0	0	0	0	0	0	0	0	0	0.0015	0	0
k__Bacteria|p__Bacteroidetes|c__Bacteroidia|o__Bacteroidales|f__Bacteroidaceae|g__Bacteroides|s__Bacteroides_thetaiotaomicron	0	0.01152	1.38227	0.27863	0	2.80563	0.49227	0.86001	0.79475	0.48652	2.24385	0.37663	0.01478	0.04434	0	0	0.1439	0.12288	0.04363	0.15204	0.1532	0	0.28295	0.09689	0.11346	0.01378	0	0.0187	1.19866	0	0.06627	0.00811	0	0	2.92135	0	1.72154	0	1.34914	0.01074	28.4652	0.27992	0	27.3765	0.03285	4.80967	0.40971	0.61232	0.14805
k__Bacteria|p__Firmicutes|c__Clostridia|o__Clostridiales|f__Oscillospiraceae|g__Oscillibacter|s__Oscillibacter_sp_57_20	0	0.01063	0.01321	0	0.00065	0.29572	0.10984	0.09543	0	0	0	0	0.01165	0	0.15303	0	0.06994	0	0.10077	0	0	0.18517	0.52777	0.05103	0.0566	0.05299	0.00113	0.12252	0.64828	0	0.00629	0.01083	0.00415	0	0	0	0	0.03793	0	0	0	0	0	0	0.05027	0.00673	1.09689	0.88152	0
k__Bacteria|p__Bacteroidetes|c__Bacteroidia|o__Bacteroidales|f__Odoribacteraceae|g__Butyricimonas|s__Butyricimonas_virosa	0	0.00887	0	0	0	0	0	0	0	0	0	0	0	0	0	0	0	0	0.02183	0	0.0659	0	0.05902	0.00055	0	0	0.01989	0.12618	0.00435	0	0	0.00451	0	0	0.0034	0	0.01763	0.0165	0	0.04145	0	0	0	0	0	0	1.00203	0	0
k__Bacteria|p__Bacteroidetes|c__Bacteroidia|o__Bacteroidales|f__Bacteroidaceae|g__Bacteroides|s__Bacteroides_cellulosilyticus	0	0.00881	0.00752	0	0	0	0	0	0	0	0	0	0	0	0.02266	0	0	0	0	0	0	0	0	0	0	0	0	0	0	0	0	0.07713	0	0	0.40221	0	0	0	0	0	0	0.01909	0	0	0	0	0	0	0
k__Bacteria|p__Actinobacteria|c__Actinobacteria|o__Bifidobacteriales|f__Bifidobacteriaceae|g__Bifidobacterium|s__Bifidobacterium_adolescentis	0	0.00663	0.00661	0	0	0.01005	0	1.7131	0	0	0	0	0	0.00237	0.00252	0	0	0	0	0	0	0.09922	0.0808	0	0	0	0.56526	0.00456	0	0	0	0	0.83593	0	0	0	0	0	0	30.9799	0	0.52812	0	0	0	0	0	0	3.24772
k__Bacteria|p__Firmicutes|c__Clostridia|o__Clostridiales|f__Eubacteriaceae|g__Eubacterium|s__Eubacterium_sp_CAG_180	0	0.00653	0	0	40.1688	0	4.37495	0.20997	0	16.9207	0	0	0.01443	0.00082	0.01141	0	0	0.53703	0	10.0517	1.45761	0.00368	0.18202	0	11.523	2.90111	10.9858	0	0.02603	0	0	0	0	0	0	0	0	0	0	30.7293	0	1.73148	0	0	0	0	0	0	0
k__Bacteria|p__Firmicutes|c__Clostridia|o__Clostridiales|f__Oscillospiraceae|g__Oscillibacter|s__Oscillibacter_sp_CAG_241	0	0.00531	0.00104	0	0	0	0.15382	0	0	0.06936	0	0	0	0	0	0	0	0	0.00081	0	0.00588	0	0	0	0	0	2.34599	0.02844	0	0	0	0	0.01711	0	0	0	0	0.03514	0	0.25795	0	0	0	0	0	0	0.06048	0.01838	0
k__Bacteria|p__Actinobacteria|c__Actinobacteria|o__Bifidobacteriales|f__Bifidobacteriaceae|g__Bifidobacterium|s__Bifidobacterium_bifidum	0	0.00484	0.15741	0	0	0.20563	0.01805	0	0	0	0.00267	0	0.22895	0	0	0	0	0.01349	0	0.00819	0	0.03283	0	0	0	0.07382	0	0.2791	0	0	0	0	0.0372	0	0	0	0	0	0	0.13338	0	0	0	0	0.06721	0	0	0.0439	0
k__Bacteria|p__Firmicutes|c__Clostridia|o__Clostridiales|f__Ruminococcaceae|g__Gemmiger|s__Gemmiger_formicilis	0	0.00405	0	0.02468	5.0944	0	0.36729	0	0	0.5001	0	0	0	0	0.09078	0.00969	0.01833	0	0.01986	0	0.16673	0.01501	0.00316	0.4388	0.05827	0.08998	0.39547	0.02218	0.0041	0.00036	0.07332	0.01287	0.13056	0	0.13276	0	0	0	0	0.00868	0	0.05278	0	0	0.00065	0.00392	0.00722	0.00298	0
k__Bacteria|p__Firmicutes|c__Firmicutes_unclassified|o__Firmicutes_unclassified|f__Firmicutes_unclassified|g__Firmicutes_unclassified|s__Firmicutes_bacterium_CAG_110	0	0.00375	0	0	0	0	0.39457	0	0	0	0	0	0	0	0.02158	0	0.0443	0	0.00497	0	0	0	0.01377	0	0	0.45105	0.02826	0	0	0	0	0.02337	0	0	0	0	0	0	0	0	0	0	0	0	0.01316	0	0	0	0
k__Bacteria|p__Proteobacteria|c__Betaproteobacteria|o__Burkholderiales|f__Sutterellaceae|g__Turicimonas|s__Turicimonas_muris	0	0.00357	0	0	0.08926	0	0.05091	0	0.00368	0	0	0	0	0.0792	0.00978	0.0622	0.00651	0.00966	0	0.03944	0.00734	0.01522	0	0.00084	0	0	0	0.03277	0	0	0.03176	0	0	0	0.00675	0	0.02668	0.00473	0	0	0	0.012	0.01236	0	0.00262	0.14007	0.14207	0.1983	0.09207
k__Bacteria|p__Actinobacteria|c__Actinobacteria|o__Bifidobacteriales|f__Bifidobacteriaceae|g__Bifidobacterium|s__Bifidobacterium_longum	0	0.00141	0.1283	0.00051	0.05832	0.01449	0.00629	0.01006	0	0	0	0	0.29037	0.78612	0.04787	0.00704	0	0.01749	0	0.00485	0.0196	0.00636	0.00115	0.00055	0.00643	0.04199	0.64082	5.37029	0.03834	0.02188	0.12687	0.00587	0.0998	0.07859	0	0.05414	0.48929	0	0.22865	0.03232	1.18924	0.82964	0	0	0.01252	0.521	0.10799	0.04085	1.8366
k__Bacteria|p__Firmicutes|c__Clostridia|o__Clostridiales|f__Ruminococcaceae|g__Agathobaculum|s__Agathobaculum_butyriciproducens	0	0.0012	0.10268	0.04168	0	0.06305	0.06161	0.79015	0.0127	0.00864	0	0.28232	0.00786	0.02186	0.00381	0	0.01572	0.00432	0.00354	0.15868	0.00748	0.00138	0.03039	0.00023	0	0.04358	0.06844	0.00507	0.02616	0.15664	0	0	0.07442	0.05053	0	0	0	0	0	0	0	0.06106	0	0	0.00048	0.01612	0.00606	0.25121	0
k__Bacteria|p__Firmicutes|c__Clostridia|o__Clostridiales|f__Lachnospiraceae|g__Blautia|s__Ruminococcus_torques	0	0.00028	0.03224	0.10936	0	0	0.10888	0	0	0	0	0	0.22765	0	0.03333	0.01384	0	0.14309	0	0	0	0	0	0.26947	0.00262	0	0.39704	0	0	0	0	0	0.06962	0	0	0	0	0	0	0.05563	0	0.11611	0	0	0	0	0.16982	0.14959	0
k__Bacteria|p__Firmicutes|c__Erysipelotrichia	0	0	0.11009	0.26805	0.14043	0.10648	0	0.05275	0	0	0.2503	0.34617	0.00309	0.04156	0	0	0.09422	0	0	0	0	0.00766	0.08403	0.05208	0	0.00381	0	0	0.00797	0.17597	0	0	0.26504	0.03512	0	0	0.06025	0	0.06469	0.10543	0	0.04359	0	0	0	0.05263	0.00444	0.03255	0.14777
k__Bacteria|p__Actinobacteria|c__Coriobacteriia	0	0	0.04694	0	0.00413	0	0.00103	0	0.07187	0	0	0	0.00223	0	0.00788	0.01499	0.00942	0.00962	0.03026	0	0	0.00187	0.10628	0.07584	0	0.48888	0.71805	0.05855	0	0	0.00063	0	0.14287	0	0	0	0.01332	0	0	0.05045	0	0	0	0	0.00532	0.0022	0.01403	0.00578	0
k__Bacteria|p__Firmicutes|c__Negativicutes|o__Selenomonadales	0	0	4.62408	0.15259	0	0	0	0	4.4129	0	0	0	0	0	0.03418	0	0	0	0.4951	0	0	0	0.08667	0	3.77825	0	0	0	0	0	0	7.21667	0.20216	0	5.40993	0	0	0.02003	0	0	0	1.98152	0	0	0	0	0	0	0
k__Bacteria|p__Firmicutes|c__Erysipelotrichia|o__Erysipelotrichales	0	0	0.11009	0.26805	0.14043	0.10648	0	0.05275	0	0	0.2503	0.34617	0.00309	0.04156	0	0	0.09422	0	0	0	0	0.00766	0.08403	0.05208	0	0.00381	0	0	0.00797	0.17597	0	0	0.26504	0.03512	0	0	0.06025	0	0.06469	0.10543	0	0.04359	0	0	0	0.05263	0.00444	0.03255	0.14777
k__Bacteria|p__Actinobacteria|c__Coriobacteriia|o__Coriobacteriales	0	0	0.04694	0	0.00413	0	0.00103	0	0.07187	0	0	0	0.00196	0	0.00788	0	0.00942	0.00962	0.03026	0	0	0.00187	0.10628	0.06703	0	0.48888	0.69891	0.05855	0	0	0.00063	0	0.14287	0	0	0	0.0022	0	0	0.05045	0	0	0	0	0.00532	0	0.01403	0	0
k__Bacteria|p__Proteobacteria|c__Gammaproteobacteria|o__Enterobacterales	0	0	0.0437	0	0	0.01296	0.00354	0.02873	0.02769	0.00559	0.11582	0.07648	0.42557	0	0.16659	0.02758	0	0.01259	0	0	0	0.00339	0.01422	0.00557	0.00515	0	0	0.10192	0	2.2745	0	0	0.11304	0	1.15158	0.9475	0	0	0.32853	0.5793	15.9718	9.42674	14.3843	1.68499	0.00821	0.00444	0.07411	1.13022	75.304
k__Bacteria|p__Firmicutes|c__Negativicutes|o__Selenomonadales|f__Selenomonadaceae	0	0	4.62408	0.15259	0	0	0	0	4.4129	0	0	0	0	0	0.03418	0	0	0	0.4951	0	0	0	0.08667	0	3.77825	0	0	0	0	0	0	7.21667	0.20216	0	5.40993	0	0	0.02003	0	0	0	1.98152	0	0	0	0	0	0	0
k__Bacteria|p__Firmicutes|c__Erysipelotrichia|o__Erysipelotrichales|f__Erysipelotrichaceae	0	0	0.11009	0.26805	0.14043	0.10648	0	0.05275	0	0	0.2503	0.34617	0.00309	0.04156	0	0	0.09422	0	0	0	0	0.00766	0.08403	0.05208	0	0.00381	0	0	0.00797	0.17597	0	0	0.26504	0.03512	0	0	0.06025	0	0.06469	0.10543	0	0.04359	0	0	0	0.05263	0.00444	0.03255	0.14777
k__Bacteria|p__Firmicutes|c__Clostridia|o__Clostridiales|f__Peptostreptococcaceae	0	0	0.09671	0.00138	0	0.0088	0	0.01648	0.00266	0	0.01163	0.01002	0.0216	0.0058	0.00429	0	0.00276	0.00928	0.00185	0.00163	0	0.09471	0.00122	0	0	0	0.00333	0.07828	0	0.04948	0	0	0.03862	0.04517	0	0	0.00444	0	0.01333	0	0.04801	0.02813	0	0	0	0.0009	0	0.02368	0
k__Bacteria|p__Firmicutes|c__Bacilli|o__Lactobacillales|f__Lactobacillaceae	0	0	0.06112	0	0	0	0	0.53437	0	0	0	0	0	0	0.00052	0	0	0.07691	0	0	0	0	0	0	0	0	0	0	0	0.01614	0.42372	0	0.05302	0	0	0	0	0	0	0	0	0.00307	0	0	0.00599	0.00507	0	0	0.0489
k__Bacteria|p__Actinobacteria|c__Coriobacteriia|o__Coriobacteriales|f__Coriobacteriaceae	0	0	0.04694	0	0.00413	0	0.00103	0	0.07187	0	0	0	0.00196	0	0.00788	0	0.00942	0.00962	0.03026	0	0	0.00187	0.10628	0.06703	0	0.48888	0.69891	0.05017	0	0	0.00063	0	0.14287	0	0	0	0.0022	0	0	0.05045	0	0	0	0	0.00532	0	0.01403	0	0
k__Bacteria|p__Proteobacteria|c__Gammaproteobacteria|o__Enterobacterales|f__Enterobacteriaceae	0	0	0.0437	0	0	0.01296	0.00354	0.02873	0.02769	0.00559	0.11582	0.07648	0.42557	0	0.16659	0.02758	0	0.01259	0	0	0	0.00339	0.01422	0.00557	0.00515	0	0	0.10192	0	2.2745	0	0	0.11304	0	1.15158	0.9475	0	0	0.32853	0.5793	15.9718	9.38959	14.3843	1.68499	0.00821	0.00444	0.07411	1.13022	74.924
k__Bacteria|p__Firmicutes|c__Negativicutes|o__Selenomonadales|f__Selenomonadaceae|g__Megamonas	0	0	4.62408	0.15259	0	0	0	0	4.4129	0	0	0	0	0	0.03418	0	0	0	0.4951	0	0	0	0.08667	0	3.77825	0	0	0	0	0	0	7.21667	0.20216	0	5.40993	0	0	0.02003	0	0	0	1.98152	0	0	0	0	0	0	0
k__Bacteria|p__Firmicutes|c__Clostridia|o__Clostridiales|f__Lachnospiraceae|g__Sellimonas	0	0	0.39813	0	0	0.5816	0	0	0	0	0	0	0.01267	0.03396	0	0	0	0.00169	0	0.00683	0	0	0.00603	0	0	0	0	0	0	0	0	0	0	0	0	0	0.03677	0	0	0	0	0.08954	0	0	0	0	0	0.03813	0
k__Bacteria|p__Firmicutes|c__Erysipelotrichia|o__Erysipelotrichales|f__Erysipelotrichaceae|g__Erysipelatoclostridium	0	0	0.1046	0.04649	0.14043	0	0	0.05275	0	0	0.24857	0.34617	0.00309	0.04156	0	0	0	0	0	0	0	0	0	0.05208	0	0	0	0	0	0.15422	0	0	0.00568	0.03512	0	0	0.06025	0	0.06469	0.10543	0	0.04359	0	0	0	0.03412	0	0	0.14777
k__Bacteria|p__Firmicutes|c__Clostridia|o__Clostridiales|f__Peptostreptococcaceae|g__Intestinibacter	0	0	0.09671	0.00138	0	0.00846	0	0.01648	0.00266	0	0.01163	0.00485	0.0216	0.0043	0.00429	0	0.00276	0.00928	0.00185	0	0	0.09471	0	0	0	0	0.00333	0.07828	0	0.04948	0	0	0.03862	0.04517	0	0	0.00444	0	0.01333	0	0	0.02813	0	0	0	0	0	0.02368	0
k__Bacteria|p__Firmicutes|c__Bacilli|o__Lactobacillales|f__Lactobacillaceae|g__Lactobacillus	0	0	0.06112	0	0	0	0	0.53437	0	0	0	0	0	0	0.00052	0	0	0.07691	0	0	0	0	0	0	0	0	0	0	0	0.01614	0.42372	0	0.05302	0	0	0	0	0	0	0	0	0.00307	0	0	0.00599	0.00507	0	0	0.0489
k__Bacteria|p__Firmicutes|c__Clostridia|o__Clostridiales|f__Ruminococcaceae|g__Flavonifractor	0	0	0.05283	0.06996	0.06061	0.36687	0.01109	0	0.02826	0.02064	0.01944	0.01347	0.03252	0.4359	0.00627	1.90272	0	0.04398	0	0.02666	0.02184	0.0099	0.04341	0.00702	0.02862	0	0.04401	0.0143	0.13173	0.02922	0.01045	0	0	0.18339	0.04189	0	0.26502	0.02817	0.10065	0.01531	0	0.86155	0	0	0.00229	0.69933	0.05878	0.18723	0
k__Bacteria|p__Actinobacteria|c__Coriobacteriia|o__Coriobacteriales|f__Coriobacteriaceae|g__Collinsella	0	0	0.04694	0	0.00413	0	0.00103	0	0.07187	0	0	0	0	0	0.00788	0	0.00942	0.00962	0.03026	0	0	0.00187	0.10628	0.06703	0	0.48888	0.69674	0.05017	0	0	0.00063	0	0.14287	0	0	0	0.0022	0	0	0.05045	0	0	0	0	0.00532	0	0.01403	0	0
k__Bacteria|p__Proteobacteria|c__Gammaproteobacteria|o__Enterobacterales|f__Enterobacteriaceae|g__Escherichia	0	0	0.0437	0	0	0.01296	0.00354	0.02873	0.02769	0.00559	0.11582	0.07648	0.42557	0	0.16659	0.02758	0	0.01259	0	0	0	0.00339	0.01422	0.00557	0.00515	0	0	0.10192	0	2.2745	0	0	0.11304	0	1.15158	0.9475	0	0	0.32853	0.5793	15.6549	9.05842	14.3843	1.68499	0.00821	0.00444	0.07411	1.13022	71.7329
k__Bacteria|p__Firmicutes|c__Clostridia|o__Clostridiales|f__Lachnospiraceae|g__Dorea	0	0	0.03036	0.03003	0.05269	2.16572	0.00677	0.34737	0.00193	0	0	0.00463	0.11155	0	0.02516	0.00337	0.00578	0	0.01876	0.04348	0.00966	0	0.02958	0.13635	0	0.6508	1.25014	0.01067	0.07351	0	0	0	0.50314	0	0	0	0	0	0	0.02729	0	0.04782	0	0	0.00543	0	0.114	0.11159	0
k__Bacteria|p__Firmicutes|c__Clostridia|o__Clostridiales|f__Lachnospiraceae|g__Lachnoclostridium	0	0	0.00841	0	0.11594	0.01721	0	0	0.22145	0	0.02889	0	0.00567	0.22402	0	0.27601	0	0.03837	0	0	0	0	0.02055	0	0	0	0.00055	0.01603	0.0337	0.04548	0	0.02372	0	4.41098	0.6149	2.13814	0.37691	0.00085	0	0.02019	0.02306	0.15414	0	0.87146	0.01101	0.58886	0	0	0
k__Bacteria|p__Firmicutes|c__Erysipelotrichia|o__Erysipelotrichales|f__Erysipelotrichaceae|g__Coprobacillus	0	0	0.00548	0.00357	0	0	0	0	0	0	0	0	0	0	0	0	0	0	0	0	0	0	0	0	0	0	0	0	0	0.00801	0	0	0	0	0	0	0	0	0	0	0	0	0	0	0	0	0	0	0
k__Bacteria|p__Firmicutes|c__Negativicutes|o__Selenomonadales|f__Selenomonadaceae|g__Megamonas|s__Megamonas_funiformis	0	0	3.29238	0.0444	0	0	0	0	4.21612	0	0	0	0	0	0.03418	0	0	0	0.3898	0	0	0	0.03939	0	3.60083	0	0	0	0	0	0	5.6739	0.19592	0	1.5262	0	0	0.02003	0	0	0	1.85333	0	0	0	0	0	0	0
k__Bacteria|p__Firmicutes|c__Clostridia|o__Clostridiales|f__Ruminococcaceae|g__Ruminococcus|s__Ruminococcus_bromii	0	0	3.15218	0	0	0.89665	1.42908	11.5894	0.69939	0.83739	0	0.01304	21.1673	2.57282	0.53338	0.33682	0	0.32277	0	0.40438	0	0.55005	0.25047	3.57582	0.86816	1.90115	5.18382	5.59138	2.07302	4.08093	3.00951	0.04705	1.08431	0	0.09314	0	0.62265	0	14.9397	11.8203	0	8.10135	0	0	0.01322	0	0.04359	0.19123	0
k__Bacteria|p__Firmicutes|c__Negativicutes|o__Selenomonadales|f__Selenomonadaceae|g__Megamonas|s__Megamonas_hypermegale	0	0	1.3317	0.10819	0	0	0	0	0.19679	0	0	0	0	0	0	0	0	0	0.10529	0	0	0	0.04728	0	0.17742	0	0	0	0	0	0	1.54277	0.00624	0	3.88373	0	0	0	0	0	0	0.12818	0	0	0	0	0	0	0
k__Bacteria|p__Firmicutes|c__Clostridia|o__Clostridiales|f__Eubacteriaceae|g__Eubacterium|s__Eubacterium_sp_CAG_251	0	0	1.1713	0	0	0	0	0	0	0	0	0	0	0	0	0	0	0	0	0	0	0	0	0	0	0	0	0	0	0	0	0	0	0	0	0	0	0	0	0	0	0	0	0	0	0	0	0	0
k__Bacteria|p__Bacteroidetes|c__Bacteroidia|o__Bacteroidales|f__Bacteroidaceae|g__Bacteroides|s__Bacteroides_xylanisolvens	0	0	0.55584	0	3.48751	2.5417	0.01614	0	0.80233	0	0	0	0	0.18829	0.8408	0	0.17439	0.13485	0.00461	0.06753	0.02031	7.43675	0.0676	0	0.00928	0	0.05978	0.19784	1.37985	0.02795	0.00413	0	0	0.11069	1.86423	0	0.01415	0.00653	0	0	0.00072	0.07885	0	1.7435	0.04221	0.33953	0.06038	3.65288	0
k__Bacteria|p__Firmicutes|c__Clostridia|o__Clostridiales|f__Eubacteriaceae|g__Eubacterium|s__Eubacterium_ventriosum	0	0	0.45538	0	0	0	0	0.0102	0	0.03076	0	0	0.05626	0	0.05542	0.2441	0	0	0	0.20454	0.00169	0.01696	0.02055	0	0	0	0.12293	0	0	0	0	0	0.02612	0	0	0	0.04847	0	0	0	0	0.04832	0	0	0.05662	0	0	0	0
k__Bacteria|p__Firmicutes|c__Clostridia|o__Clostridiales|f__Ruminococcaceae|g__Ruminococcus|s__Ruminococcus_lactaris	0	0	0.45362	0	0	0	0	0	0.00275	0	0	0	0	0	0.17835	0.12384	0	0	0	0	0.07174	0	1.07411	0.20436	0.13175	0	0	0	0	0	0	0	0	0	0.00608	0	0	0	0	0	0	0.36378	0	0	0	0	0.13764	0	0
k__Bacteria|p__Firmicutes|c__Clostridia|o__Clostridiales|f__Lachnospiraceae|g__Sellimonas|s__Sellimonas_intestinalis	0	0	0.39813	0	0	0.5816	0	0	0	0	0	0	0.01267	0.03396	0	0	0	0.00169	0	0.00683	0	0	0.00603	0	0	0	0	0	0	0	0	0	0	0	0	0	0.03677	0	0	0	0	0.08954	0	0	0	0	0	0.03813	0
k__Bacteria|p__Firmicutes|c__Clostridia|o__Clostridiales|f__Lachnospiraceae|g__Roseburia|s__Roseburia_intestinalis	0	0	0.13092	0	0.10563	0	0.58344	0	0	0	0.3558	0.0097	0.04109	0	0	0	5.69561	2.04497	0.0282	1.66708	1.72045	0.40871	0.03853	0	1.04833	0.12838	0	0.00455	0	0.15481	0	0.06088	0.04972	0	0	0	0	0	0	0	0	0	0	0	0.01825	0	0	0	0
k__Bacteria|p__Firmicutes|c__Erysipelotrichia|o__Erysipelotrichales|f__Erysipelotrichaceae|g__Erysipelatoclostridium|s__Clostridium_spiroforme	0	0	0.1046	0	0	0	0	0	0	0	0	0	0	0	0	0	0	0	0	0	0	0	0	0	0	0	0	0	0	0	0	0	0	0	0	0	0	0	0	0.0078	0	0	0	0	0	0	0	0	0
k__Bacteria|p__Firmicutes|c__Clostridia|o__Clostridiales|f__Peptostreptococcaceae|g__Intestinibacter|s__Intestinibacter_bartlettii	0	0	0.09671	0.00138	0	0.00846	0	0.01648	0.00266	0	0.01163	0.00485	0.0216	0.0043	0.00429	0	0.00276	0.00928	0.00185	0	0	0.09471	0	0	0	0	0.00333	0.07828	0	0.04948	0	0	0.03862	0.04517	0	0	0.00444	0	0.01333	0	0	0.02813	0	0	0	0	0	0.02368	0
k__Bacteria|p__Firmicutes|c__Clostridia|o__Clostridiales|f__Lachnospiraceae|g__Blautia|s__Blautia_obeum	0	0	0.06892	0.02638	0	0.04862	0.00278	0	0	0	0	0	0	0	0.02612	0.01695	0	0	0.00847	0	0	0	0.25519	0.0958	0	0.11074	0.10446	0	0	0	0	0	0.04135	0	0	0	0	0	0	0.00814	0	0.00373	0	0	0	0	0.02195	0.00056	0
k__Bacteria|p__Firmicutes|c__Clostridia|o__Clostridiales|f__Ruminococcaceae|g__Flavonifractor|s__Flavonifractor_plautii	0	0	0.05283	0.06996	0.06061	0.36687	0.01109	0	0.02826	0.02064	0.01944	0.01347	0.03252	0.4359	0.00627	1.90272	0	0.04398	0	0.02666	0.02184	0.0099	0.04341	0.00702	0.02862	0	0.04401	0.0143	0.13173	0.02922	0.01045	0	0	0.18339	0.04189	0	0.26502	0.02817	0.10065	0.01531	0	0.86155	0	0	0.00229	0.69933	0.05878	0.18723	0
k__Bacteria|p__Actinobacteria|c__Coriobacteriia|o__Coriobacteriales|f__Coriobacteriaceae|g__Collinsella|s__Collinsella_aerofaciens	0	0	0.04694	0	0.00413	0	0.00103	0	0.07187	0	0	0	0	0	0	0	0.00942	0.00962	0.03026	0	0	0.00187	0.10628	0.06703	0	0.48852	0.69674	0.05017	0	0	0.00063	0	0.14287	0	0	0	0.0022	0	0	0.05045	0	0	0	0	0.00532	0	0.01403	0	0
k__Bacteria|p__Proteobacteria|c__Gammaproteobacteria|o__Enterobacterales|f__Enterobacteriaceae|g__Escherichia|s__Escherichia_coli	0	0	0.0437	0	0	0.01296	0.00354	0.02873	0.02769	0.00559	0.11582	0.07648	0.42557	0	0.16659	0.02758	0	0.01259	0	0	0	0.00339	0.01422	0.00557	0.00515	0	0	0.10192	0	2.2745	0	0	0.11304	0	1.15158	0.9475	0	0	0.32853	0.5793	15.6549	9.05842	14.3843	1.68499	0.00821	0.00444	0.07411	1.13022	71.7329
k__Bacteria|p__Firmicutes|c__Bacilli|o__Lactobacillales|f__Lactobacillaceae|g__Lactobacillus|s__Lactobacillus_sanfranciscensis	0	0	0.03614	0	0	0	0	0.53437	0	0	0	0	0	0	0	0	0	0.07691	0	0	0	0	0	0	0	0	0	0	0	0.01614	0.42372	0	0.00193	0	0	0	0	0	0	0	0	0	0	0	0	0.00507	0	0	0
k__Bacteria|p__Firmicutes|c__Clostridia|o__Clostridiales|f__Lachnospiraceae|g__Coprococcus|s__Coprococcus_catus	0	0	0.03579	0.01832	0	0	0	0	0	0	0	0	0.10116	0	0	0	0	0.02748	0	0	0	0.00187	0	0	0	0.44639	0.02325	0	0	0	0	0	0.03457	0	0	0	0	0	0	0.0026	0	0.24552	0	0	0	0	0.00482	0	0
k__Bacteria|p__Firmicutes|c__Clostridia|o__Clostridiales|f__Lachnospiraceae|g__Dorea|s__Dorea_longicatena	0	0	0.02933	0.00955	0.04939	2.16572	0.00461	0.33048	0.00193	0	0	0.00463	0.02701	0	0.01543	0.00337	0	0	0	0	0	0	0.00531	0.0657	0	0.60879	0.97923	0.01067	0.03842	0	0	0	0.26033	0	0	0	0	0	0	0.01286	0	0.04782	0	0	0.00543	0	0.09754	0.0695	0
k__Bacteria|p__Firmicutes|c__Bacilli|o__Lactobacillales|f__Lactobacillaceae|g__Lactobacillus|s__Lactobacillus_rogosae	0	0	0.02498	0	0	0	0	0	0	0	0	0	0	0	0.00052	0	0	0	0	0	0	0	0	0	0	0	0	0	0	0	0	0	0.0126	0	0	0	0	0	0	0	0	0	0	0	0.00318	0	0	0	0
k__Bacteria|p__Firmicutes|c__Clostridia|o__Clostridiales|f__Lachnospiraceae|g__Roseburia|s__Roseburia_sp_CAG_303	0	0	0.02396	0	0	0	0	0	0	0	0	0	0	0	0.01313	0	0.05369	0	0	0	0	0	0	0	0.02198	0	0	0	0	0	0	0	0	0	0	0	0	0	0	0	0	0	0	0	0	0	0	0	0
k__Bacteria|p__Firmicutes|c__Firmicutes_unclassified|o__Firmicutes_unclassified|f__Firmicutes_unclassified|g__Firmicutes_unclassified|s__Firmicutes_bacterium_CAG_83	0	0	0.01573	0	0.21211	0.0065	0.01961	0	0	0.11836	0	0	0.76982	0	0.0348	0	0.00975	0	0.01239	0.02075	0.06773	0.12893	0.08672	0.08856	0.07138	0.04449	0.16295	0.0024	0.00329	0.02525	0	0	0.03733	0	0	0	0.00307	0	0	0	0	0	0	0	0.02189	0.05423	0.01716	0.06995	0
k__Bacteria|p__Firmicutes|c__Clostridia|o__Clostridiales|f__Lachnospiraceae|g__Lachnoclostridium|s__Clostridium_citroniae	0	0	0.00841	0	0	0.00081	0	0	0.00159	0	0	0	0.00074	0	0	0	0	0	0	0	0	0	0	0	0	0	0	0.00032	0.00839	0	0	0	0	0	0.00428	0	0.003	0	0	0	0	0.01952	0	0	0	0.02017	0	0	0
k__Bacteria|p__Firmicutes|c__Clostridia|o__Clostridiales|f__Eubacteriaceae|g__Eubacterium|s__Eubacterium_hallii	0	0	0.00575	0	0.00086	0	0.01499	0.01264	0	0	0.00081	0	0.03889	0	0	0	0	0.01022	0	0.00536	0	0	0.01766	0	0	0.00111	0.15443	0	0	0	0	0	0.01269	0	0	0	0	0	0	0.00375	0	0.03018	0	0	0	0	0	0.04017	0
k__Bacteria|p__Firmicutes|c__Erysipelotrichia|o__Erysipelotrichales|f__Erysipelotrichaceae|g__Coprobacillus|s__Coprobacillus_cateniformis	0	0	0.00548	0.00357	0	0	0	0	0	0	0	0	0	0	0	0	0	0	0	0	0	0	0	0	0	0	0	0	0	0.00801	0	0	0	0	0	0	0	0	0	0	0	0	0	0	0	0	0	0	0
k__Bacteria|p__Firmicutes|c__Clostridia|o__Clostridiales|f__Clostridiaceae|g__Clostridium|s__Clostridium_disporicum	0	0	0.00352	0	0	0.01567	0	0	0	0	0	0	0	0	0	0	0	0	0	0	0	0.00419	0	0	0	0	0	0	0	0	0	0	0	0	0	0	0	0	0	0	0	0	0	0	0	0	0	0	0
k__Bacteria|p__Firmicutes|c__Clostridia|o__Clostridiales|f__Lachnospiraceae|g__Dorea|s__Dorea_formicigenerans	0	0	0.00103	0.02047	0.0033	0	0.00216	0.01689	0	0	0	0	0.08454	0	0.00973	0	0.00578	0	0.01876	0.04348	0.00966	0	0.02427	0.07065	0	0.04201	0.27091	0	0.03509	0	0	0	0.24281	0	0	0	0	0	0	0.01443	0	0	0	0	0	0	0.01645	0.04209	0
k__Bacteria|p__Firmicutes|c__Bacilli|o__Lactobacillales|f__Streptococcaceae|g__Streptococcus|s__Streptococcus_parauberis	0	0	0.00055	0	0	0	0	0	0	0	0	0	0	0	0	0	0	0	0	0	0	0	0	0	0	0	0	0	0	0	0	0	0	0	0	0	0	0	0	0	0	0	0	0	0	0	0	0	0
k__Bacteria|p__Firmicutes|c__Clostridia|o__Clostridiales|f__Eubacteriaceae|g__Eubacterium|s__Eubacterium_ramulus	0	0	0.00052	0	0.20451	0.00563	0.02378	0.13842	0.01153	0	0	0	0.04987	0	0.00469	0.00491	0.0194	0	0.00811	0	0	0	0	0	0.01819	0.19488	0	0	0	0	0	0	0.03102	0	0	0	0	0	0	0	0	0	0	0	0	0	0	0	0
k__Bacteria|p__Verrucomicrobia	0	0	0	0.33623	1.14897	0.14108	0.04829	0	0	0	0.09094	0	0	0	0.28726	0	0	0.01152	0	0	0.48224	0.00544	0.00325	1.78709	0	1.46664	0.0866	0	0	0.27042	0	0	0	0.01413	0.04565	0	0	0.1485	0	0	0	0	0.04692	0	0.02399	0	1.23431	0.84871	0.02033
k__Bacteria|p__Fusobacteria	0	0	0	0.00343	0	0	0	0	0.02395	0	0.01094	0.09507	0	0	0	0	0	0	0	0	0	0	0	0	0	0	0	0.00337	0	0	0	0	0	0	0	0	0	0	0	0	0	0	0	0	0	0	0	0	0
k__Bacteria|p__Verrucomicrobia|c__Verrucomicrobiae	0	0	0	0.33623	1.14897	0.14108	0.04829	0	0	0	0.09094	0	0	0	0.28726	0	0	0.01152	0	0	0.48224	0.00544	0.00325	1.78709	0	1.46664	0.0866	0	0	0.27042	0	0	0	0.01413	0.04565	0	0	0.1485	0	0	0	0	0.04692	0	0.02399	0	1.23431	0.84871	0.02033
k__Bacteria|p__Fusobacteria|c__Fusobacteriia	0	0	0	0.00343	0	0	0	0	0.02395	0	0.01094	0.09507	0	0	0	0	0	0	0	0	0	0	0	0	0	0	0	0.00337	0	0	0	0	0	0	0	0	0	0	0	0	0	0	0	0	0	0	0	0	0
k__Bacteria|p__Proteobacteria|c__Deltaproteobacteria	0	0	0	0.00193	0.02849	0.04654	0.02586	0	0.00059	0.00582	0.00116	0	0.01155	0.0154	0.00275	0	0.00033	0.01459	0	0	0.00642	0.00859	0.22687	0	0	0.09306	0.08161	0	0.2272	0.0399	0.0159	0.01732	0	0.00119	0.04108	0	0.09963	0	0	0.02161	0	0	0	0	0.02007	0.51142	0.0875	0.01239	0
k__Bacteria|p__Verrucomicrobia|c__Verrucomicrobiae|o__Verrucomicrobiales	0	0	0	0.33623	1.14897	0.14108	0.04829	0	0	0	0.09094	0	0	0	0.28726	0	0	0.01152	0	0	0.48224	0.00544	0.00325	1.78709	0	1.46664	0.0866	0	0	0.27042	0	0	0	0.01413	0.04565	0	0	0.1485	0	0	0	0	0.04692	0	0.02399	0	1.23431	0.84871	0.02033
k__Bacteria|p__Fusobacteria|c__Fusobacteriia|o__Fusobacteriales	0	0	0	0.00343	0	0	0	0	0.02395	0	0.01094	0.09507	0	0	0	0	0	0	0	0	0	0	0	0	0	0	0	0.00337	0	0	0	0	0	0	0	0	0	0	0	0	0	0	0	0	0	0	0	0	0
k__Bacteria|p__Proteobacteria|c__Deltaproteobacteria|o__Desulfovibrionales	0	0	0	0.00193	0.02849	0.04654	0.02586	0	0.00059	0.00582	0.00116	0	0.01155	0.0154	0.00275	0	0.00033	0.01459	0	0	0.00642	0.00859	0.22687	0	0	0.09306	0.08161	0	0.2272	0.0399	0.0159	0.01732	0	0.00119	0.04108	0	0.09963	0	0	0.02161	0	0	0	0	0.02007	0.51142	0.0875	0.01239	0
k__Bacteria|p__Verrucomicrobia|c__Verrucomicrobiae|o__Verrucomicrobiales|f__Akkermansiaceae	0	0	0	0.33623	1.14897	0.14108	0.04829	0	0	0	0.09094	0	0	0	0.28726	0	0	0.01152	0	0	0.48224	0.00544	0.00325	1.78709	0	1.46664	0.0866	0	0	0.27042	0	0	0	0.01413	0.04565	0	0	0.1485	0	0	0	0	0.04692	0	0.02399	0	1.23431	0.84871	0.02033
k__Bacteria|p__Fusobacteria|c__Fusobacteriia|o__Fusobacteriales|f__Fusobacteriaceae	0	0	0	0.00343	0	0	0	0	0.02395	0	0.01094	0.09507	0	0	0	0	0	0	0	0	0	0	0	0	0	0	0	0.00337	0	0	0	0	0	0	0	0	0	0	0	0	0	0	0	0	0	0	0	0	0
k__Bacteria|p__Proteobacteria|c__Deltaproteobacteria|o__Desulfovibrionales|f__Desulfovibrionaceae	0	0	0	0.00193	0.02849	0.04654	0.02586	0	0.00059	0.00582	0.00116	0	0.01155	0.0154	0.00275	0	0.00033	0.01459	0	0	0.00642	0.00859	0.22687	0	0	0.09306	0.08161	0	0.2272	0.0399	0.0159	0.01732	0	0.00119	0.04108	0	0.09963	0	0	0.02161	0	0	0	0	0.02007	0.51142	0.0875	0.01239	0
k__Bacteria|p__Verrucomicrobia|c__Verrucomicrobiae|o__Verrucomicrobiales|f__Akkermansiaceae|g__Akkermansia	0	0	0	0.33623	1.14897	0.14108	0.04829	0	0	0	0.09094	0	0	0	0.28726	0	0	0.01152	0	0	0.48224	0.00544	0.00325	1.78709	0	1.46664	0.0866	0	0	0.27042	0	0	0	0.01413	0.04565	0	0	0.1485	0	0	0	0	0.04692	0	0.02399	0	1.23431	0.84871	0.02033
k__Bacteria|p__Firmicutes|c__Erysipelotrichia|o__Erysipelotrichales|f__Erysipelotrichaceae|g__Dielma	0	0	0	0.10444	0	0	0	0	0	0	0	0	0	0	0	0	0	0	0	0	0	0	0	0	0	0	0	0	0	0	0	0	0	0	0	0	0	0	0	0	0	0	0	0	0	0	0	0	0
k__Bacteria|p__Firmicutes|c__Erysipelotrichia|o__Erysipelotrichales|f__Erysipelotrichaceae|g__Holdemania	0	0	0	0.05782	0	0	0	0	0	0	0.00173	0	0	0	0	0	0	0	0	0	0	0	0	0	0	0	0	0	0.00797	0	0	0	0	0	0	0	0	0	0	0	0	0	0	0	0	0.01851	0.00062	0.02815	0
k__Bacteria|p__Firmicutes|c__Erysipelotrichia|o__Erysipelotrichales|f__Erysipelotrichaceae|g__Candidatus_Stoquefichus	0	0	0	0.05572	0	0	0	0	0	0	0	0	0	0	0	0	0	0	0	0	0	0	0	0	0	0	0	0	0	0	0	0	0	0	0	0	0	0	0	0	0	0	0	0	0	0	0	0	0
k__Bacteria|p__Firmicutes|c__Clostridia|o__Clostridiales|f__Lachnospiraceae|g__Tyzzerella	0	0	0	0.00717	0	0	0	0	0.23793	0	0.02256	0	0	0.02391	0	0	0	0.01988	0	0.00824	0	0	0	0	0	0	0	0	0	0.02229	0	0	0	0.0258	0	0	0	0	0	0	0	0	0	0	0	0	0	0	0
k__Bacteria|p__Fusobacteria|c__Fusobacteriia|o__Fusobacteriales|f__Fusobacteriaceae|g__Fusobacterium	0	0	0	0.00343	0	0	0	0	0.02395	0	0.01094	0.09507	0	0	0	0	0	0	0	0	0	0	0	0	0	0	0	0.00337	0	0	0	0	0	0	0	0	0	0	0	0	0	0	0	0	0	0	0	0	0
k__Bacteria|p__Proteobacteria|c__Deltaproteobacteria|o__Desulfovibrionales|f__Desulfovibrionaceae|g__Bilophila	0	0	0	0.00193	0.02849	0.04654	0.02586	0	0.00059	0.00582	0.00116	0	0.01155	0.0154	0.00275	0	0.00033	0.01459	0	0	0.00642	0.00859	0	0	0	0	0.08161	0	0.2272	0.0399	0.0159	0	0	0.00119	0.04011	0	0.09963	0	0	0.02161	0	0	0	0	0.02007	0.51142	0.0875	0.01239	0
k__Bacteria|p__Bacteroidetes|c__Bacteroidia|o__Bacteroidales|f__Bacteroidaceae|g__Bacteroides|s__Bacteroides_plebeius	0	0	0	24.5253	0	0	3.39684	0	0	0	0	86.0469	0.54325	0	0	0	0	56.1385	4.43134	0	0	0	0.03065	0	32.2124	1.66795	11.5106	0.00199	0.0216	0	33.9259	0.19066	0.01154	0	0	0	0	0	0	2.30769	0	13.8163	0	0.03765	0	0	19.2695	0	0
k__Bacteria|p__Bacteroidetes|c__Bacteroidia|o__Bacteroidales|f__Bacteroidaceae|g__Bacteroides|s__Bacteroides_coprocola	0	0	0	22.2548	0	0	0	0	0	7.07313	0	0	0	0	0	0	0	0	0.005	0	0	0	0	0	30.4692	0.14175	0	0	0	0.59634	0	0.00231	0	2.77372	0	0	0	0.09686	0	0	0	3.95388	0	0	0	0	0	0	0
k__Bacteria|p__Bacteroidetes|c__Bacteroidia|o__Bacteroidales|f__Bacteroidaceae|g__Bacteroides|s__Bacteroides_dorei	0	0	0	7.20272	0	0	0.00285	0	0	0	0	2.43159	0.00464	0	22.1524	0	0	3.82953	1.74071	21.2661	14.5793	0	8.33197	0	0.59088	8.55231	0	0.01093	0.00925	0	0	0	0.05065	0	0	44.0301	0.00151	0	5.20528	0	0	0.99351	0	0.25088	0.01545	2.36212	2.51188	0	0.00285
k__Bacteria|p__Verrucomicrobia|c__Verrucomicrobiae|o__Verrucomicrobiales|f__Akkermansiaceae|g__Akkermansia|s__Akkermansia_muciniphila	0	0	0	0.33623	1.14897	0.14108	0.04829	0	0	0	0.09094	0	0	0	0.28726	0	0	0.01152	0	0	0.48224	0.00544	0.00325	1.78709	0	1.46664	0.0866	0	0	0.27042	0	0	0	0.01413	0.04565	0	0	0.1485	0	0	0	0	0.04692	0	0.02399	0	1.23431	0.84871	0.02033
k__Bacteria|p__Firmicutes|c__Erysipelotrichia|o__Erysipelotrichales|f__Erysipelotrichaceae|g__Dielma|s__Dielma_fastidiosa	0	0	0	0.10444	0	0	0	0	0	0	0	0	0	0	0	0	0	0	0	0	0	0	0	0	0	0	0	0	0	0	0	0	0	0	0	0	0	0	0	0	0	0	0	0	0	0	0	0	0
k__Bacteria|p__Firmicutes|c__Erysipelotrichia|o__Erysipelotrichales|f__Erysipelotrichaceae|g__Holdemania|s__Holdemania_filiformis	0	0	0	0.05782	0	0	0	0	0	0	0.00173	0	0	0	0	0	0	0	0	0	0	0	0	0	0	0	0	0	0.00797	0	0	0	0	0	0	0	0	0	0	0	0	0	0	0	0	0.01851	0.00062	0.02815	0
k__Bacteria|p__Firmicutes|c__Erysipelotrichia|o__Erysipelotrichales|f__Erysipelotrichaceae|g__Candidatus_Stoquefichus|s__Candidatus_Stoquefichus_sp_KLE1796	0	0	0	0.05572	0	0	0	0	0	0	0	0	0	0	0	0	0	0	0	0	0	0	0	0	0	0	0	0	0	0	0	0	0	0	0	0	0	0	0	0	0	0	0	0	0	0	0	0	0
k__Bacteria|p__Firmicutes|c__Erysipelotrichia|o__Erysipelotrichales|f__Erysipelotrichaceae|g__Erysipelatoclostridium|s__Erysipelatoclostridium_ramosum	0	0	0	0.04649	0.14043	0	0	0.04912	0	0	0.21215	0.34617	0	0.03328	0	0	0	0	0	0	0	0	0	0.05208	0	0	0	0	0	0.15422	0	0	0.00568	0.02525	0	0	0.03166	0	0.06469	0	0	0.0385	0	0	0	0.03114	0	0	0.12564
k__Bacteria|p__Bacteroidetes|c__Bacteroidia|o__Bacteroidales|f__Tannerellaceae|g__Parabacteroides|s__Parabacteroides_johnsonii	0	0	0	0.03647	0	0	0	0	0	0	0	0	0	0	0	0	0	0	0	0	0	0	0	0	0	0	0	0	0	0	0	0	0	0	0	0	0.00179	0	0	0.00632	0	0	0	0	0	0	0.49869	0	0
k__Bacteria|p__Firmicutes|c__Clostridia|o__Clostridiales|f__Clostridiaceae|g__Clostridium|s__Clostridium_paraputrificum	0	0	0	0.00843	0	0	0	0	0	0	0	0	0	0	0	0	0	0	0	0	0	0	0	0	0	0	0	0	0	0	0	0	0	0	0	0	0	0	0.00306	0	0	0	0	0	0	0	0	0	0
k__Bacteria|p__Firmicutes|c__Negativicutes|o__Veillonellales|f__Veillonellaceae|g__Veillonella|s__Veillonella_dispar	0	0	0	0.00789	0	0.07078	0	0.02819	0	0	0	0.0069	0	0	0.00648	0	0.0035	0	0	0.0077	0	0.02548	0.0205	0	0	0	0	0	0	0	0	0	0	0	0.0022	0	0	0	0	0	0	0	0	0	0	0	0	0.02928	0.00384
k__Bacteria|p__Firmicutes|c__Clostridia|o__Clostridiales|f__Lachnospiraceae|g__Tyzzerella|s__Tyzzerella_nexilis	0	0	0	0.00717	0	0	0	0	0.23793	0	0.02256	0	0	0.02391	0	0	0	0.01988	0	0.00824	0	0	0	0	0	0	0	0	0	0.02229	0	0	0	0.0258	0	0	0	0	0	0	0	0	0	0	0	0	0	0	0
k__Bacteria|p__Bacteroidetes|c__Bacteroidia|o__Bacteroidales|f__Prevotellaceae|g__Prevotella|s__Prevotella_nigrescens	0	0	0	0.00587	0	0	0	0	0	0	0	0	0	0	0	0	0	0	0	0	0	0	0	0	0	0	0	0	0	0	0	0	0	0	0	0	0	0	0	0	0	0	0	0	0	0	0	0	0
k__Bacteria|p__Fusobacteria|c__Fusobacteriia|o__Fusobacteriales|f__Fusobacteriaceae|g__Fusobacterium|s__Fusobacterium_nucleatum	0	0	0	0.00343	0	0	0	0	0	0	0	0	0	0	0	0	0	0	0	0	0	0	0	0	0	0	0	0	0	0	0	0	0	0	0	0	0	0	0	0	0	0	0	0	0	0	0	0	0
k__Bacteria|p__Bacteroidetes|c__Bacteroidia|o__Bacteroidales|f__Bacteroidaceae|g__Bacteroides|s__Bacteroides_clarus	0	0	0	0.0033	0	0	0	0	0	0	0	0	0	0	0	0	0	0	0.02275	0.00061	0	0	0	0	0	0	0	0	0	0	0.0009	0	0	0	0	0	0	0.01392	0	0	0	0	0	0	0	0.02475	0.12528	0.85611	0
k__Bacteria|p__Proteobacteria|c__Deltaproteobacteria|o__Desulfovibrionales|f__Desulfovibrionaceae|g__Bilophila|s__Bilophila_wadsworthia	0	0	0	0.00193	0.02849	0.04654	0.02586	0	0.00059	0.00582	0.00116	0	0.01155	0.0154	0.00275	0	0.00033	0.01459	0	0	0.00642	0.00859	0	0	0	0	0.08161	0	0.2272	0.0399	0.0159	0	0	0.00119	0.04011	0	0.09963	0	0	0.02161	0	0	0	0	0.02007	0.51142	0.0875	0.01239	0
k__Bacteria|p__Firmicutes|c__Clostridia|o__Clostridiales|f__Clostridiaceae|g__Hungatella	0	0	0	0	0.01684	0	0.00741	0	0.01136	0	0.00524	0	0.00118	0.00194	0	0.24973	0	0	0	0	0	0	0	0	0	0	0	0	0	0.00208	0	0	0	0.01188	0	0	0.00583	0	0	0.053	0.00103	0.03588	0	0	0	0.06743	0	0.00427	0
k__Bacteria|p__Firmicutes|c__Clostridia|o__Clostridiales|f__Ruminococcaceae|g__Anaeromassilibacillus	0	0	0	0	0.01164	0.01672	0	0	0	0	0	0	0.00467	0	0	0	0	0	0	0	0	0.00797	0	0	0	0.00233	0.08782	0	0	0	0	0	0	0	0	0	0	0	0	0	0	0	0	0	0	0	0.00951	0	0
k__Bacteria|p__Bacteroidetes|c__Bacteroidia|o__Bacteroidales|f__Rikenellaceae|g__Alistipes|s__Alistipes_onderdonkii	0	0	0	0	2.84348	0.18949	0	0	0	0	0	0	0	0	0.00133	0	0.01323	0	0	0	0	0	0	0	0	0	0	0	0	0	0	0	0	0	0	0	0	0.00599	0	0	0	0	0	0	0	0	0	0	0
k__Bacteria|p__Firmicutes|c__Clostridia|o__Clostridiales|f__Lachnospiraceae|g__Lachnoclostridium|s__Clostridium_symbiosum	0	0	0	0	0.11304	0.00337	0	0	0.00368	0	0.00295	0	0.00386	0	0	0	0	0.00392	0	0	0	0	0	0	0	0	0	0.00059	0	0.04548	0	0	0	0.00597	0	0	0.0076	0	0	0.00457	0	0.00963	0	0	0	0.05818	0	0	0
k__Bacteria|p__Firmicutes|c__Firmicutes_unclassified|o__Firmicutes_unclassified|f__Firmicutes_unclassified|g__Firmicutes_unclassified|s__Firmicutes_bacterium_CAG_145	0	0	0	0	0.06794	0	0	0	0	0	0	0	0	0	0	0	0	0	0	0	0	0	0	0	0	0.02804	0.00923	0	0	0.34598	0	0	0	0	0	0	0	0	0	0.03609	0	0.00311	0	0	0	0	0	0	0
k__Bacteria|p__Firmicutes|c__Clostridia|o__Clostridiales|f__Clostridiaceae|g__Hungatella|s__Hungatella_hathewayi	0	0	0	0	0.01684	0	0.00741	0	0.01136	0	0.00524	0	0.00118	0.00194	0	0.24973	0	0	0	0	0	0	0	0	0	0	0	0	0	0.00208	0	0	0	0.01188	0	0	0.00583	0	0	0.053	0.00103	0.03588	0	0	0	0.06743	0	0.00427	0
k__Bacteria|p__Firmicutes|c__Clostridia|o__Clostridiales|f__Ruminococcaceae|g__Anaeromassilibacillus|s__Anaeromassilibacillus_sp_An250	0	0	0	0	0.01164	0.01672	0	0	0	0	0	0	0.00467	0	0	0	0	0	0	0	0	0.00797	0	0	0	0.00233	0.08782	0	0	0	0	0	0	0	0	0	0	0	0	0	0	0	0	0	0	0	0.00951	0	0
k__Bacteria|p__Firmicutes|c__Clostridia|o__Clostridiales|f__Ruminococcaceae|g__Anaerotruncus|s__Anaerotruncus_colihominis	0	0	0	0	0.00557	0.00049	0	0	0	0	0	0	0.00032	0	0	0.26265	0	0	0	0	0	0	0	0	0	0.00047	0	0	0	0	0	0	0	0	0	0	0	0	0	0	0	0	0	0	0	0.00577	0	0.00344	0
k__Bacteria|p__Firmicutes|c__Clostridia|o__Clostridiales|f__Lachnospiraceae|g__Roseburia|s__Roseburia_sp_CAG_182	0	0	0	0	0.00421	0	0	0	0	0	0	0	0	0	0	0	0	0	0.00254	0	0	0.30809	0	0	0	0	0	0	0	0	0	0	0.63709	0	0	0	0	0	0	0	0	0	0	0	0	0	0	0	0
k__Bacteria|p__Firmicutes|c__Clostridia|o__Clostridiales|f__Lachnospiraceae|g__Lachnoclostridium|s__Clostridium_bolteae	0	0	0	0	0.0029	0.00902	0	0	0.21409	0	0.02371	0	0.00107	0	0	0.07403	0	0.02717	0	0	0	0	0.00455	0	0	0	0	0.00066	0.013	0	0	0.02372	0	4.36067	0.42201	2.07989	0.03868	0	0	0	0	0.06527	0	0.38926	0	0.41793	0	0	0
k__Bacteria|p__Firmicutes|c__Erysipelotrichia|o__Erysipelotrichales|f__Erysipelotrichaceae|g__Turicibacter	0	0	0	0	0	0.10648	0	0	0	0	0	0	0	0	0	0	0.09422	0	0	0	0	0.00766	0.08403	0	0	0	0	0	0	0	0	0	0	0	0	0	0	0	0	0	0	0	0	0	0	0	0	0.0044	0
k__Bacteria|p__Firmicutes|c__Clostridia|o__Clostridiales|f__Peptostreptococcaceae|g__Romboutsia	0	0	0	0	0	0.00033	0	0	0	0	0	0	0	0	0	0	0	0	0	0.00163	0	0	0.00122	0	0	0	0	0	0	0	0	0	0	0	0	0	0	0	0	0	0	0	0	0	0	0	0	0	0
k__Bacteria|p__Bacteroidetes|c__Bacteroidia|o__Bacteroidales|f__Rikenellaceae|g__Alistipes|s__Alistipes_putredinis	0	0	0	0	0	2.63012	3.34156	0	0	0	0	0	0	4.67566	0	0	2.8283	0	2.5992	0.85795	0	5.7926	2.31836	4.86375	0.89728	11.3388	17.3195	13.5736	0.0977	0.18826	0	0.02876	0.00465	5.3676	0.08852	0	4.63314	14.9845	0	6.36464	0	4.10397	0	0.31036	0.00215	4.57524	17.1453	0.02177	0
k__Bacteria|p__Firmicutes|c__Negativicutes|o__Veillonellales|f__Veillonellaceae|g__Dialister|s__Dialister_invisus	0	0	0	0	0	0.31563	0	0.00962	0	0.10135	0	0	0.04004	0.54249	0	0.21068	0	0	0	0	0	0.0103	0.09747	0	0	0	0.42977	0.00491	0	0	0	0	0	0	0	0	0	0	0	0	0	0	0	0	0.00101	0	0	0	0
k__Bacteria|p__Firmicutes|c__Erysipelotrichia|o__Erysipelotrichales|f__Erysipelotrichaceae|g__Turicibacter|s__Turicibacter_sanguinis	0	0	0	0	0	0.10648	0	0	0	0	0	0	0	0	0	0	0.09422	0	0	0	0	0.00766	0.08403	0	0	0	0	0	0	0	0	0	0	0	0	0	0	0	0	0	0	0	0	0	0	0	0	0.0044	0
k__Bacteria|p__Firmicutes|c__Negativicutes|o__Veillonellales|f__Veillonellaceae|g__Veillonella|s__Veillonella_sp_T11011_6	0	0	0	0	0	0.01967	0	0.01269	0	0	0	0.00188	0	0	0	0	0	0	0	0.0008	0	0.00914	0	0	0	0	0	0	0	0	0	0	0	0	0	0	0	0	0	0	0	0	0	0	0	0	0	0	0
k__Bacteria|p__Firmicutes|c__Clostridia|o__Clostridiales|f__Lachnospiraceae|g__Lachnoclostridium|s__Clostridium_asparagiforme	0	0	0	0	0	0.00401	0	0	0	0	0	0	0	0	0	0.11752	0	0.00728	0	0	0	0	0	0	0	0	0.00055	0	0.01231	0	0	0	0	0.04434	0	0	0.02803	0	0	0	0	0	0	0	0	0.04752	0	0	0
k__Bacteria|p__Actinobacteria|c__Actinobacteria|o__Bifidobacteriales|f__Bifidobacteriaceae|g__Bifidobacterium|s__Bifidobacterium_breve	0	0	0	0	0	0.00237	0	0	0	0	0.01834	0	0.00391	0	0	0	0	0	0	0.00191	0	0	0	0	0	0	0	0.01054	0	0.05192	0	0	0	0	0	0	0.09837	0	0	0	0	1.44929	0	0	0	0	0	0	0
k__Bacteria|p__Firmicutes|c__Clostridia|o__Clostridiales|f__Peptostreptococcaceae|g__Romboutsia|s__Romboutsia_ilealis	0	0	0	0	0	0.00033	0	0	0	0	0	0	0	0	0	0	0	0	0	0.00163	0	0	0.00122	0	0	0	0	0	0	0	0	0	0	0	0	0	0	0	0	0	0	0	0	0	0	0	0	0	0
k__Bacteria|p__Bacteroidetes|c__Bacteroidia|o__Bacteroidales|f__Bacteroidaceae|g__Bacteroides|s__Bacteroides_oleiciplenus	0	0	0	0	0	0	0.1504	0	0	0	0	0	0	0	0	0	0	0	0	0	0	0	0	0	0	0	0	0	0	0	0	0	0	0	0	0	0	0	0	0	0	0	0	0	0	0	0	0	0
k__Bacteria|p__Firmicutes|c__Clostridia|o__Clostridiales|f__Clostridiaceae|g__Clostridium|s__Clostridium_sp_CAG_253	0	0	0	0	0	0	0.12016	0	0	0	0	0	0	0	0	0	0	0	0	0	0	0	0	0	0	0	0	0	0	0	0	0	0	0	0	0	0	0	0	0	0	0	0	0	0	0	0	0	0
k__Bacteria|p__Bacteroidetes|c__Bacteroidia|o__Bacteroidales|f__Tannerellaceae|g__Parabacteroides|s__Parabacteroides_goldsteinii	0	0	0	0	0	0	0.05046	0	0	0	0	0	0	0	0	0	0	0	0.00217	0	0	0	0	0	0	0	0	0.02668	0.10668	0	0	0	0	0	0	0	0.14964	0	0	0	0	0.16935	0	0	0.00503	0	0	0.00727	0
k__Bacteria|p__Bacteroidetes|c__Bacteroidia|o__Bacteroidales|f__Bacteroidaceae|g__Bacteroides|s__Bacteroides_nordii	0	0	0	0	0	0	0.01166	0	0	0	0.05359	0	0	0	0.00606	0	0	0.00037	0	0	0	0	0	0	0	0	0	0	0	0	0	0	0	0	0	0	0	0	0	0	0	0	0	0	0	0	0.00368	0.01023	0
k__Bacteria|p__Firmicutes|c__Clostridia|o__Clostridiales|f__Clostridiaceae|g__Clostridium|s__Clostridium_sp_CAG_299	0	0	0	0	0	0	0.01118	0	0.0079	0	0	0	0	0	0	0	0	0	0	0	0	0	0	0	0	0	0.01868	0	0.00181	0	0	0	0	0	0	0	0	0	0	0	0	0	0	0	0	0	0	0.04507	0
k__Bacteria|p__Firmicutes|c__Negativicutes|o__Veillonellales|f__Veillonellaceae|g__Veillonella|s__Veillonella_tobetsuensis	0	0	0	0	0	0	0	0.00368	0	0	0	0	0	0	0	0	0	0	0	0	0	0	0	0	0	0	0	0	0	0	0	0	0	0	0	0	0	0	0	0	0	0	0	0	0	0	0	0	0
k__Bacteria|p__Firmicutes|c__Erysipelotrichia|o__Erysipelotrichales|f__Erysipelotrichaceae|g__Erysipelatoclostridium|s__Clostridium_innocuum	0	0	0	0	0	0	0	0.00363	0	0	0.03642	0	0.00309	0.00828	0	0	0	0	0	0	0	0	0	0	0	0	0	0	0	0	0	0	0	0.00987	0	0	0.0286	0	0	0.09764	0	0.0051	0	0	0	0.00298	0	0	0.02213
k__Bacteria|p__Bacteroidetes|c__Bacteroidia|o__Bacteroidales|f__Bacteroidaceae|g__Bacteroides|s__Bacteroides_massiliensis	0	0	0	0	0	0	0	0	1.31751	0	0	0	0	0	1.29475	0	0	0	0	0	0	0	0	0	0	0.07186	0	1.21047	0	0.49621	1.72867	0.41889	0	0	0	0	0	0.5856	0	0	0	0	0	0.00784	0	0	1.29891	0	0.0004
k__Bacteria|p__Firmicutes|c__Clostridia|o__Clostridiales|f__Clostridiaceae|g__Clostridium|s__Clostridium_bolteae_CAG_59	0	0	0	0	0	0	0	0	0.09967	0	0.04788	0	0	0	0	0	0	0.01005	0	0	0	0	0	0	0	0	0	0.00022	0.00042	0	0	0	0	1.4077	0	0	0	0	0	0	0	0.02718	0	0	0	0.00034	0	0	0
k__Bacteria|p__Fusobacteria|c__Fusobacteriia|o__Fusobacteriales|f__Fusobacteriaceae|g__Fusobacterium|s__Fusobacterium_varium	0	0	0	0	0	0	0	0	0.02395	0	0	0	0	0	0	0	0	0	0	0	0	0	0	0	0	0	0	0	0	0	0	0	0	0	0	0	0	0	0	0	0	0	0	0	0	0	0	0	0
k__Bacteria|p__Bacteroidetes|c__Bacteroidia|o__Bacteroidales|f__Bacteroidaceae|g__Bacteroides|s__Bacteroides_sp_D2	0	0	0	0	0	0	0	0	0.00279	0	0	0	0	0	0	0	0	0	0	0	0	0	0	0	0	0	0	0	0	0	0	0	0	0	0	0	0	0	0	0	0	0	0	0	0	0	0	0	0
k__Bacteria|p__Firmicutes|c__Clostridia|o__Clostridiales|f__Lachnospiraceae|g__Lachnoclostridium|s__Clostridium_clostridioforme	0	0	0	0	0	0	0	0	0.00209	0	0.00223	0	0	0.13697	0	0.01915	0	0	0	0	0	0	0	0	0	0	0	0.00394	0	0	0	0	0	0	0.18861	0.05825	0.2996	0	0	0	0.02306	0	0	0.4822	0.01101	0	0	0	0
k__Bacteria|p__Synergistetes	0	0	0	0	0	0	0	0	0	0.00674	0	0	0	0	0	0.01167	0	0	0	0	0	0	0	0	0	0	0	0	0	0	0	0	0	0	0	0	0	0	0	0	0	0	0	0	0	0	0	0	0
k__Bacteria|p__Synergistetes|c__Synergistia	0	0	0	0	0	0	0	0	0	0.00674	0	0	0	0	0	0.01167	0	0	0	0	0	0	0	0	0	0	0	0	0	0	0	0	0	0	0	0	0	0	0	0	0	0	0	0	0	0	0	0	0
k__Bacteria|p__Synergistetes|c__Synergistia|o__Synergistales	0	0	0	0	0	0	0	0	0	0.00674	0	0	0	0	0	0.01167	0	0	0	0	0	0	0	0	0	0	0	0	0	0	0	0	0	0	0	0	0	0	0	0	0	0	0	0	0	0	0	0	0
k__Bacteria|p__Synergistetes|c__Synergistia|o__Synergistales|f__Synergistaceae	0	0	0	0	0	0	0	0	0	0.00674	0	0	0	0	0	0.01167	0	0	0	0	0	0	0	0	0	0	0	0	0	0	0	0	0	0	0	0	0	0	0	0	0	0	0	0	0	0	0	0	0
k__Bacteria|p__Synergistetes|c__Synergistia|o__Synergistales|f__Synergistaceae|g__Pyramidobacter	0	0	0	0	0	0	0	0	0	0.00674	0	0	0	0	0	0.01167	0	0	0	0	0	0	0	0	0	0	0	0	0	0	0	0	0	0	0	0	0	0	0	0	0	0	0	0	0	0	0	0	0
k__Bacteria|p__Synergistetes|c__Synergistia|o__Synergistales|f__Synergistaceae|g__Pyramidobacter|s__Pyramidobacter_piscolens	0	0	0	0	0	0	0	0	0	0.00674	0	0	0	0	0	0.01167	0	0	0	0	0	0	0	0	0	0	0	0	0	0	0	0	0	0	0	0	0	0	0	0	0	0	0	0	0	0	0	0	0
k__Bacteria|p__Fusobacteria|c__Fusobacteriia|o__Fusobacteriales|f__Fusobacteriaceae|g__Fusobacterium|s__Fusobacterium_ulcerans	0	0	0	0	0	0	0	0	0	0	0.01094	0.09507	0	0	0	0	0	0	0	0	0	0	0	0	0	0	0	0	0	0	0	0	0	0	0	0	0	0	0	0	0	0	0	0	0	0	0	0	0
k__Eukaryota	0	0	0	0	0	0	0	0	0	0	0	0.0478	0	0	0	0	0.06558	0	0	0	0	0	0	0	0	0	0	0	0	0	0	0	0	0	0	0	0	0	0	0	0	0	0	0	0	0	0	0	0
k__Eukaryota|p__Ascomycota	0	0	0	0	0	0	0	0	0	0	0	0.0478	0	0	0	0	0.06558	0	0	0	0	0	0	0	0	0	0	0	0	0	0	0	0	0	0	0	0	0	0	0	0	0	0	0	0	0	0	0	0
k__Eukaryota|p__Ascomycota|c__Saccharomycetes	0	0	0	0	0	0	0	0	0	0	0	0.0478	0	0	0	0	0.06558	0	0	0	0	0	0	0	0	0	0	0	0	0	0	0	0	0	0	0	0	0	0	0	0	0	0	0	0	0	0	0	0
k__Eukaryota|p__Ascomycota|c__Saccharomycetes|o__Saccharomycetales	0	0	0	0	0	0	0	0	0	0	0	0.0478	0	0	0	0	0.06558	0	0	0	0	0	0	0	0	0	0	0	0	0	0	0	0	0	0	0	0	0	0	0	0	0	0	0	0	0	0	0	0
k__Bacteria|p__Firmicutes|c__Bacilli|o__Bacillales	0	0	0	0	0	0	0	0	0	0	0	0.00642	0	0	0	0	0	0	0	0.0028	0	0	0	0	0	0	0	0.00322	0	0	0	0	0	0	0	0	0	0	0.00126	0	0	0	0	0	0	0	0	0	0
k__Bacteria|p__Actinobacteria|c__Actinobacteria|o__Micrococcales	0	0	0	0	0	0	0	0	0	0	0	0.00259	0	0	0	0	0	0	0	0.0043	0	0	0	0	0	0	0	0.01394	0	0	0	0	0	0	0	0	0	0	0	0	0	0	0	0	0	0	0	0	0.00614
k__Eukaryota|p__Ascomycota|c__Saccharomycetes|o__Saccharomycetales|f__Saccharomycetaceae	0	0	0	0	0	0	0	0	0	0	0	0.0478	0	0	0	0	0.06558	0	0	0	0	0	0	0	0	0	0	0	0	0	0	0	0	0	0	0	0	0	0	0	0	0	0	0	0	0	0	0	0
k__Bacteria|p__Firmicutes|c__Bacilli|o__Bacillales|f__Bacillales_unclassified	0	0	0	0	0	0	0	0	0	0	0	0.00642	0	0	0	0	0	0	0	0.0028	0	0	0	0	0	0	0	0.00322	0	0	0	0	0	0	0	0	0	0	0.00126	0	0	0	0	0	0	0	0	0	0
k__Bacteria|p__Actinobacteria|c__Actinobacteria|o__Micrococcales|f__Micrococcaceae	0	0	0	0	0	0	0	0	0	0	0	0.00259	0	0	0	0	0	0	0	0.0043	0	0	0	0	0	0	0	0.01394	0	0	0	0	0	0	0	0	0	0	0	0	0	0	0	0	0	0	0	0	0.00614
k__Bacteria|p__Firmicutes|c__Bacilli|o__Lactobacillales|f__Carnobacteriaceae	0	0	0	0	0	0	0	0	0	0	0	0.00189	0	0	0	0	0	0	0	0.00502	0	0	0	0	0	0	0	0.00037	0	0	0	0	0	0	0	0	0	0	0	0	0	0	0	0	0	0	0	0	0
k__Eukaryota|p__Ascomycota|c__Saccharomycetes|o__Saccharomycetales|f__Saccharomycetaceae|g__Saccharomyces	0	0	0	0	0	0	0	0	0	0	0	0.0478	0	0	0	0	0.06558	0	0	0	0	0	0	0	0	0	0	0	0	0	0	0	0	0	0	0	0	0	0	0	0	0	0	0	0	0	0	0	0
k__Bacteria|p__Firmicutes|c__Bacilli|o__Bacillales|f__Bacillales_unclassified|g__Gemella	0	0	0	0	0	0	0	0	0	0	0	0.00642	0	0	0	0	0	0	0	0.0028	0	0	0	0	0	0	0	0.00322	0	0	0	0	0	0	0	0	0	0	0.00126	0	0	0	0	0	0	0	0	0	0
k__Bacteria|p__Firmicutes|c__Clostridia|o__Clostridiales|f__Peptostreptococcaceae|g__Filifactor	0	0	0	0	0	0	0	0	0	0	0	0.00517	0	0	0	0	0	0	0	0	0	0	0	0	0	0	0	0	0	0	0	0	0	0	0	0	0	0	0	0	0	0	0	0	0	0	0	0	0
k__Bacteria|p__Actinobacteria|c__Actinobacteria|o__Micrococcales|f__Micrococcaceae|g__Rothia	0	0	0	0	0	0	0	0	0	0	0	0.00259	0	0	0	0	0	0	0	0.0043	0	0	0	0	0	0	0	0.01394	0	0	0	0	0	0	0	0	0	0	0	0	0	0	0	0	0	0	0	0	0.00614
k__Bacteria|p__Firmicutes|c__Bacilli|o__Lactobacillales|f__Carnobacteriaceae|g__Granulicatella	0	0	0	0	0	0	0	0	0	0	0	0.00189	0	0	0	0	0	0	0	0.00502	0	0	0	0	0	0	0	0.00037	0	0	0	0	0	0	0	0	0	0	0	0	0	0	0	0	0	0	0	0	0
k__Eukaryota|p__Ascomycota|c__Saccharomycetes|o__Saccharomycetales|f__Saccharomycetaceae|g__Saccharomyces|s__Saccharomyces_cerevisiae	0	0	0	0	0	0	0	0	0	0	0	0.0478	0	0	0	0	0.06558	0	0	0	0	0	0	0	0	0	0	0	0	0	0	0	0	0	0	0	0	0	0	0	0	0	0	0	0	0	0	0	0
k__Bacteria|p__Firmicutes|c__Bacilli|o__Bacillales|f__Bacillales_unclassified|g__Gemella|s__Gemella_haemolysans	0	0	0	0	0	0	0	0	0	0	0	0.00642	0	0	0	0	0	0	0	0.0028	0	0	0	0	0	0	0	0	0	0	0	0	0	0	0	0	0	0	0.00126	0	0	0	0	0	0	0	0	0	0
k__Bacteria|p__Firmicutes|c__Clostridia|o__Clostridiales|f__Peptostreptococcaceae|g__Filifactor|s__Filifactor_alocis	0	0	0	0	0	0	0	0	0	0	0	0.00517	0	0	0	0	0	0	0	0	0	0	0	0	0	0	0	0	0	0	0	0	0	0	0	0	0	0	0	0	0	0	0	0	0	0	0	0	0
k__Bacteria|p__Actinobacteria|c__Actinobacteria|o__Micrococcales|f__Micrococcaceae|g__Rothia|s__Rothia_mucilaginosa	0	0	0	0	0	0	0	0	0	0	0	0.00259	0	0	0	0	0	0	0	0.0043	0	0	0	0	0	0	0	0.01394	0	0	0	0	0	0	0	0	0	0	0	0	0	0	0	0	0	0	0	0	0.00614
k__Bacteria|p__Firmicutes|c__Bacilli|o__Lactobacillales|f__Carnobacteriaceae|g__Granulicatella|s__Granulicatella_elegans	0	0	0	0	0	0	0	0	0	0	0	0.00189	0	0	0	0	0	0	0	0.00502	0	0	0	0	0	0	0	0.00037	0	0	0	0	0	0	0	0	0	0	0	0	0	0	0	0	0	0	0	0	0
k__Bacteria|p__Actinobacteria|c__Coriobacteriia|o__Eggerthellales	0	0	0	0	0	0	0	0	0	0	0	0	0.00027	0	0	0.01499	0	0	0	0	0	0	0	0.00882	0	0	0.01914	0	0	0	0	0	0	0	0	0	0.01113	0	0	0	0	0	0	0	0	0.0022	0	0.00578	0
k__Bacteria|p__Actinobacteria|c__Coriobacteriia|o__Eggerthellales|f__Eggerthellaceae	0	0	0	0	0	0	0	0	0	0	0	0	0.00027	0	0	0.01499	0	0	0	0	0	0	0	0.00882	0	0	0.01914	0	0	0	0	0	0	0	0	0	0.01113	0	0	0	0	0	0	0	0	0.0022	0	0.00578	0
k__Bacteria|p__Firmicutes|c__Clostridia|o__Clostridiales|f__Christensenellaceae	0	0	0	0	0	0	0	0	0	0	0	0	0.00017	0	0	0	0	0	0	0	0	0	0	0	0	0	0.01509	0	0	0	0	0	0	0	0	0	0	0	0	0	0	0	0	0	0	0	0	0	0
k__Bacteria|p__Firmicutes|c__Clostridia|o__Clostridiales|f__Lachnospiraceae|g__Eisenbergiella	0	0	0	0	0	0	0	0	0	0	0	0	0.32452	0	0	0.00569	0	0	0	0	0	0	0	0	0	0.00042	0	0	0	0.09113	0	0	0	0.00458	0.01379	0	0	0	0	0.00868	0	0	0	0	0	0.00926	0	0	0
k__Bacteria|p__Firmicutes|c__Clostridia|o__Clostridiales|f__Clostridiales_unclassified|g__Lawsonibacter	0	0	0	0	0	0	0	0	0	0	0	0	0.00656	0.00567	0	0	0	0	0	0	0	0	0	0	0	0	0.02278	0.00194	0.00033	0	0	0	0	0	0	0	0.0527	0	0	0	0	0.002	0	0	0	0.12003	0	0	0
k__Bacteria|p__Bacteroidetes|c__Bacteroidia|o__Bacteroidales|f__Prevotellaceae|g__Paraprevotella	0	0	0	0	0	0	0	0	0	0	0	0	0.00466	0.21548	0.03441	0	0	0	0	0	0	0	0	0	0.01758	0.21214	0	0.11763	0	0	0	0.12046	0	0	0	0	0	0.14212	0	0	0	0.3911	0	0	0	0	0.45488	0	0
k__Bacteria|p__Actinobacteria|c__Coriobacteriia|o__Coriobacteriales|f__Coriobacteriaceae|g__Enorma	0	0	0	0	0	0	0	0	0	0	0	0	0.00196	0	0	0	0	0	0	0	0	0	0	0	0	0	0.00216	0	0	0	0	0	0	0	0	0	0	0	0	0	0	0	0	0	0	0	0	0	0
k__Bacteria|p__Actinobacteria|c__Coriobacteriia|o__Eggerthellales|f__Eggerthellaceae|g__Gordonibacter	0	0	0	0	0	0	0	0	0	0	0	0	0.00027	0	0	0.00142	0	0	0	0	0	0	0	0	0	0	0	0	0	0	0	0	0	0	0	0	0	0	0	0	0	0	0	0	0	0	0	0	0
k__Bacteria|p__Firmicutes|c__Clostridia|o__Clostridiales|f__Christensenellaceae|g__Christensenella	0	0	0	0	0	0	0	0	0	0	0	0	0.00017	0	0	0	0	0	0	0	0	0	0	0	0	0	0.01509	0	0	0	0	0	0	0	0	0	0	0	0	0	0	0	0	0	0	0	0	0	0
k__Bacteria|p__Firmicutes|c__Clostridia|o__Clostridiales|f__Lachnospiraceae|g__Eisenbergiella|s__Eisenbergiella_tayi	0	0	0	0	0	0	0	0	0	0	0	0	0.32452	0	0	0.00569	0	0	0	0	0	0	0	0	0	0.00042	0	0	0	0	0	0	0	0	0.00704	0	0	0	0	0.00868	0	0	0	0	0	0.00926	0	0	0
k__Bacteria|p__Bacteroidetes|c__Bacteroidia|o__Bacteroidales|f__Bacteroidaceae|g__Bacteroides|s__Bacteroides_finegoldii	0	0	0	0	0	0	0	0	0	0	0	0	0.04517	0	0	0	0	0	0.00335	0	0	0	0.1746	0	0.00033	0.06569	0	0.03039	0	0.00096	0	0.01115	0	0.14419	0	0	2.84325	0.00306	0	0.18446	0	0	0	0	0	0.0244	0.05385	1.98612	0
k__Bacteria|p__Bacteroidetes|c__Bacteroidia|o__Bacteroidales|f__Barnesiellaceae|g__Barnesiella|s__Barnesiella_sp_An22	0	0	0	0	0	0	0	0	0	0	0	0	0.02171	0	0	0	0	0	0	0	0	0	0	0	0	0	0	0	0	0	0	0	0	0	0	0	0	0	0	0	0	0	0	0	0	0	0	0	0
k__Bacteria|p__Actinobacteria|c__Actinobacteria|o__Bifidobacteriales|f__Bifidobacteriaceae|g__Bifidobacterium|s__Bifidobacterium_animalis	0	0	0	0	0	0	0	0	0	0	0	0	0.02141	0	0	0	0	0	0	0	0	0	0	0	0	0	0	0	0	0	0	0	0	0	0	0	0	0	0	0	0	0	0	0	0	0	0	0	0
k__Bacteria|p__Bacteroidetes|c__Bacteroidia|o__Bacteroidales|f__Odoribacteraceae|g__Butyricimonas|s__Butyricimonas_synergistica	0	0	0	0	0	0	0	0	0	0	0	0	0.01955	0	0	0	0	0	0	0	0	0	0	0.02383	0.0111	0	0.01913	0.30253	0	0	0	0.05553	0	0	0.02368	0	0.11344	0	0	0	0	0	0	0	0	0	0	0	0
k__Bacteria|p__Firmicutes|c__Clostridia|o__Clostridiales|f__Ruminococcaceae|g__Ruminococcaceae_unclassified|s__Ruminococcaceae_bacterium_D16	0	0	0	0	0	0	0	0	0	0	0	0	0.01332	0	0	0	0	0	0	0	0	0	0	0	0	0	0	0	0	0	0	0	0	0	0	0	0.01194	0	0	0	0	0	0	0	0	0	0	0	0
k__Bacteria|p__Firmicutes|c__Clostridia|o__Clostridiales|f__Ruminococcaceae|g__Ruminococcaceae_unclassified|s__Ruminococcaceae_bacterium_D5	0	0	0	0	0	0	0	0	0	0	0	0	0.00787	0	0	0	0	0	0	0	0	0	0	0	0	0	0	0	0	0	0	0	0	0	0	0	0	0	0	0	0	0	0	0	0	0	0	0	0
k__Bacteria|p__Firmicutes|c__Clostridia|o__Clostridiales|f__Clostridiales_unclassified|g__Lawsonibacter|s__Lawsonibacter_asaccharolyticus	0	0	0	0	0	0	0	0	0	0	0	0	0.00656	0.00567	0	0	0	0	0	0	0	0	0	0	0	0	0.02278	0.00194	0.00033	0	0	0	0	0	0	0	0.0527	0	0	0	0	0.002	0	0	0	0.12003	0	0	0
k__Bacteria|p__Bacteroidetes|c__Bacteroidia|o__Bacteroidales|f__Prevotellaceae|g__Paraprevotella|s__Paraprevotella_xylaniphila	0	0	0	0	0	0	0	0	0	0	0	0	0.00333	0.21548	0.03294	0	0	0	0	0	0	0	0	0	0.01608	0.14126	0	0.10195	0	0	0	0.12046	0	0	0	0	0	0.14187	0	0	0	0.36746	0	0	0	0	0.28837	0	0
k__Bacteria|p__Actinobacteria|c__Coriobacteriia|o__Coriobacteriales|f__Coriobacteriaceae|g__Enorma|s__Enorma_massiliensis	0	0	0	0	0	0	0	0	0	0	0	0	0.00196	0	0	0	0	0	0	0	0	0	0	0	0	0	0.00216	0	0	0	0	0	0	0	0	0	0	0	0	0	0	0	0	0	0	0	0	0	0
k__Bacteria|p__Bacteroidetes|c__Bacteroidia|o__Bacteroidales|f__Prevotellaceae|g__Paraprevotella|s__Paraprevotella_clara	0	0	0	0	0	0	0	0	0	0	0	0	0.00133	0	0.00146	0	0	0	0	0	0	0	0	0	0.0015	0.07088	0	0.01568	0	0	0	0	0	0	0	0	0	0.00025	0	0	0	0.02364	0	0	0	0	0.16651	0	0
k__Bacteria|p__Actinobacteria|c__Coriobacteriia|o__Eggerthellales|f__Eggerthellaceae|g__Gordonibacter|s__Gordonibacter_pamelaeae	0	0	0	0	0	0	0	0	0	0	0	0	0.00027	0	0	0.00142	0	0	0	0	0	0	0	0	0	0	0	0	0	0	0	0	0	0	0	0	0	0	0	0	0	0	0	0	0	0	0	0	0
k__Bacteria|p__Firmicutes|c__Clostridia|o__Clostridiales|f__Christensenellaceae|g__Christensenella|s__Christensenella_minuta	0	0	0	0	0	0	0	0	0	0	0	0	0.00017	0	0	0	0	0	0	0	0	0	0	0	0	0	0.01509	0	0	0	0	0	0	0	0	0	0	0	0	0	0	0	0	0	0	0	0	0	0
k__Bacteria|p__Firmicutes|c__Tissierellia	0	0	0	0	0	0	0	0	0	0	0	0	0	0.00082	0	0	0	0	0	0	0	0	0	0	0	0	0	0	0	0	0	0	0	0	0	0	0	0	0	0	0	0	0	0	0	0	0	0	0
k__Bacteria|p__Firmicutes|c__Tissierellia|o__Tissierellales	0	0	0	0	0	0	0	0	0	0	0	0	0	0.00082	0	0	0	0	0	0	0	0	0	0	0	0	0	0	0	0	0	0	0	0	0	0	0	0	0	0	0	0	0	0	0	0	0	0	0
k__Bacteria|p__Firmicutes|c__Tissierellia|o__Tissierellales|f__Peptoniphilaceae	0	0	0	0	0	0	0	0	0	0	0	0	0	0.00082	0	0	0	0	0	0	0	0	0	0	0	0	0	0	0	0	0	0	0	0	0	0	0	0	0	0	0	0	0	0	0	0	0	0	0
k__Bacteria|p__Firmicutes|c__Clostridia|o__Clostridiales|f__Lachnospiraceae|g__Anaerotignum	0	0	0	0	0	0	0	0	0	0	0	0	0	0.00165	0	0	0	0	0	0	0	0	0	0	0	0	0	0	0	0	0	0	0	0	0	0	0	0	0	0	0	0	0	0	0	0	0	0	0
k__Bacteria|p__Firmicutes|c__Clostridia|o__Clostridiales|f__Peptostreptococcaceae|g__Peptostreptococcus	0	0	0	0	0	0	0	0	0	0	0	0	0	0.0015	0	0	0	0	0	0	0	0	0	0	0	0	0	0	0	0	0	0	0	0	0	0	0	0	0	0	0	0	0	0	0	0	0	0	0
k__Bacteria|p__Firmicutes|c__Tissierellia|o__Tissierellales|f__Peptoniphilaceae|g__Parvimonas	0	0	0	0	0	0	0	0	0	0	0	0	0	0.00082	0	0	0	0	0	0	0	0	0	0	0	0	0	0	0	0	0	0	0	0	0	0	0	0	0	0	0	0	0	0	0	0	0	0	0
k__Bacteria|p__Firmicutes|c__Clostridia|o__Clostridiales|f__Lachnospiraceae|g__Blautia|s__Blautia_sp_CAG_257	0	0	0	0	0	0	0	0	0	0	0	0	0	0.0957	0	0	0	0	0	0.00239	0	0	0	0	0	0	0	0	0	0	0	0	0	0.00313	0.0012	0	0	0	0	0	0	0.00157	0	0	0	0	0	0	0
k__Bacteria|p__Firmicutes|c__Clostridia|o__Clostridiales|f__Lachnospiraceae|g__Lachnoclostridium|s__Clostridium_saccharolyticum	0	0	0	0	0	0	0	0	0	0	0	0	0	0.08672	0	0.05506	0	0	0	0	0	0	0	0	0	0	0	0	0	0	0	0	0	0	0	0	0	0	0	0	0	0	0	0	0	0	0	0	0
k__Bacteria|p__Actinobacteria|c__Actinobacteria|o__Bifidobacteriales|f__Bifidobacteriaceae|g__Bifidobacterium|s__Bifidobacterium_dentium	0	0	0	0	0	0	0	0	0	0	0	0	0	0.00177	0	0	0	0	0	0	0	0	0	0	0	0	0	0	0	0	0	0	0	0	0	0	0	0	0.17011	0.00706	0	0	0	0	0	0	0	0	0
k__Bacteria|p__Firmicutes|c__Clostridia|o__Clostridiales|f__Lachnospiraceae|g__Anaerotignum|s__Anaerotignum_lactatifermentans	0	0	0	0	0	0	0	0	0	0	0	0	0	0.00165	0	0	0	0	0	0	0	0	0	0	0	0	0	0	0	0	0	0	0	0	0	0	0	0	0	0	0	0	0	0	0	0	0	0	0
k__Bacteria|p__Firmicutes|c__Clostridia|o__Clostridiales|f__Peptostreptococcaceae|g__Peptostreptococcus|s__Peptostreptococcus_stomatis	0	0	0	0	0	0	0	0	0	0	0	0	0	0.0015	0	0	0	0	0	0	0	0	0	0	0	0	0	0	0	0	0	0	0	0	0	0	0	0	0	0	0	0	0	0	0	0	0	0	0
k__Bacteria|p__Firmicutes|c__Clostridia|o__Clostridiales|f__Lachnospiraceae|g__Blautia|s__Blautia_producta	0	0	0	0	0	0	0	0	0	0	0	0	0	0.00136	0	0	0	0	0	0.00064	0	0	0	0	0	0	0	0	0	0	0	0	0	0	0	0	0	0	0	0	0	0.01095	0	0	0	0	0	0	0
k__Bacteria|p__Firmicutes|c__Tissierellia|o__Tissierellales|f__Peptoniphilaceae|g__Parvimonas|s__Parvimonas_micra	0	0	0	0	0	0	0	0	0	0	0	0	0	0.00082	0	0	0	0	0	0	0	0	0	0	0	0	0	0	0	0	0	0	0	0	0	0	0	0	0	0	0	0	0	0	0	0	0	0	0
k__Bacteria|p__Firmicutes|c__Clostridia|o__Clostridiales|f__Lachnospiraceae|g__Lachnoclostridium|s__Clostridium_lavalense	0	0	0	0	0	0	0	0	0	0	0	0	0	0.00034	0	0	0	0	0	0	0	0	0.016	0	0	0	0	0.01053	0	0	0	0	0	0	0	0	0	0	0	0	0	0.05971	0	0	0	0.01132	0	0	0
k__Bacteria|p__Actinobacteria|c__Coriobacteriia|o__Coriobacteriales|f__Coriobacteriaceae|g__Collinsella|s__Collinsella_intestinalis	0	0	0	0	0	0	0	0	0	0	0	0	0	0	0.00788	0	0	0	0	0	0	0	0	0	0	0	0	0	0	0	0	0	0	0	0	0	0	0	0	0	0	0	0	0	0	0	0	0	0
k__Bacteria|p__Firmicutes|c__Clostridia|o__Clostridiales|f__Clostridiaceae|g__Butyricicoccus	0	0	0	0	0	0	0	0	0	0	0	0	0	0	0	0.02233	0	0.00091	0	0	0	0	0	0	0	0	0	0	0	0	0	0	0	0	0	0	0	0	0	0	0	0	0	0	0	0	0	0	0
k__Bacteria|p__Actinobacteria|c__Coriobacteriia|o__Eggerthellales|f__Eggerthellaceae|g__Eggerthella	0	0	0	0	0	0	0	0	0	0	0	0	0	0	0	0.01356	0	0	0	0	0	0	0	0.00882	0	0	0	0	0	0	0	0	0	0	0	0	0.01113	0	0	0	0	0	0	0	0	0.0022	0	0.00578	0
k__Bacteria|p__Firmicutes|c__Negativicutes|o__Veillonellales|f__Veillonellaceae|g__Megasphaera	0	0	0	0	0	0	0	0	0	0	0	0	0	0	0	0.01352	0	0	0	0	0	0	0	0	0	0	0	0	0	0	0	0	0	0	0	0	0	0	0	0.70246	0	0	0	0	0.77127	0	0	0	0
k__Bacteria|p__Firmicutes|c__Clostridia|o__Clostridiales|f__Clostridiaceae|g__Butyricicoccus|s__Butyricicoccus_pullicaecorum	0	0	0	0	0	0	0	0	0	0	0	0	0	0	0	0.02233	0	0.00091	0	0	0	0	0	0	0	0	0	0	0	0	0	0	0	0	0	0	0	0	0	0	0	0	0	0	0	0	0	0	0
k__Bacteria|p__Actinobacteria|c__Coriobacteriia|o__Eggerthellales|f__Eggerthellaceae|g__Eggerthella|s__Eggerthella_lenta	0	0	0	0	0	0	0	0	0	0	0	0	0	0	0	0.01356	0	0	0	0	0	0	0	0.00882	0	0	0	0	0	0	0	0	0	0	0	0	0.01113	0	0	0	0	0	0	0	0	0.0022	0	0.00578	0
k__Bacteria|p__Firmicutes|c__Negativicutes|o__Veillonellales|f__Veillonellaceae|g__Megasphaera|s__Megasphaera_elsdenii	0	0	0	0	0	0	0	0	0	0	0	0	0	0	0	0.01352	0	0	0	0	0	0	0	0	0	0	0	0	0	0	0	0	0	0	0	0	0	0	0	0.69534	0	0	0	0	0.77127	0	0	0	0
k__Bacteria|p__Firmicutes|c__Clostridia|o__Clostridiales|f__Lachnospiraceae|g__Lachnoclostridium|s__Clostridium_aldenense	0	0	0	0	0	0	0	0	0	0	0	0	0	0	0	0.01025	0	0	0	0	0	0	0	0	0	0	0	0	0	0	0	0	0	0	0	0	0	0	0	0	0	0	0	0	0	0.03374	0	0	0
k__Bacteria|p__Firmicutes|c__Firmicutes_unclassified|o__Firmicutes_unclassified|f__Firmicutes_unclassified|g__Firmicutes_unclassified|s__Firmicutes_bacterium_CAG_95	0	0	0	0	0	0	0	0	0	0	0	0	0	0	0	0.00083	0	0	0	0	0	0	0	0.00442	0	0	0	0	0	0	0	0.0052	0	0	0	0	0	0	0	0	0	0	0	0	0	0	0	0	0
k__Bacteria|p__Actinobacteria|c__Actinobacteria|o__Actinomycetales	0	0	0	0	0	0	0	0	0	0	0	0	0	0	0	0	0.01341	0	0	0	0	0	0	0	0	0	0	0	0	0	0	0	0	0	0	0	0	0	0.00292	0	0	0	0	0	0	0	0	0	0.00733
k__Bacteria|p__Actinobacteria|c__Actinobacteria|o__Actinomycetales|f__Actinomycetaceae	0	0	0	0	0	0	0	0	0	0	0	0	0	0	0	0	0.01341	0	0	0	0	0	0	0	0	0	0	0	0	0	0	0	0	0	0	0	0	0	0.00292	0	0	0	0	0	0	0	0	0	0.00733
k__Bacteria|p__Actinobacteria|c__Actinobacteria|o__Actinomycetales|f__Actinomycetaceae|g__Actinomyces	0	0	0	0	0	0	0	0	0	0	0	0	0	0	0	0	0.01341	0	0	0	0	0	0	0	0	0	0	0	0	0	0	0	0	0	0	0	0	0	0.00292	0	0	0	0	0	0	0	0	0	0.00733
k__Bacteria|p__Actinobacteria|c__Actinobacteria|o__Bifidobacteriales|f__Bifidobacteriaceae|g__Scardovia	0	0	0	0	0	0	0	0	0	0	0	0	0	0	0	0	0.00057	0	0	0	0	0	0	0	0	0	0	0	0	0	0	0	0	0	0	0	0	0	0	0	0	0	0	0	0	0	0	0	0
k__Bacteria|p__Firmicutes|c__Clostridia|o__Clostridiales|f__Eubacteriaceae|g__Eubacterium|s__Eubacterium_sp_CAG_274	0	0	0	0	0	0	0	0	0	0	0	0	0	0	0	0	2.58669	0	0	0.02094	0	0	0	0.03342	0	0.08773	0.02092	0	0	0	0	0	0	0	0	0	0	0	0	0	0	0.00802	0	0	0	0	0	0.14777	0
k__Bacteria|p__Firmicutes|c__Bacilli|o__Lactobacillales|f__Streptococcaceae|g__Streptococcus|s__Streptococcus_sanguinis	0	0	0	0	0	0	0	0	0	0	0	0	0	0	0	0	0.00966	0.00684	0	0	0	0	0	0	0	0	0	0	0	0	0	0	0	0	0	0	0	0	0	0	0	0	0	0	0	0	0	0	0
k__Bacteria|p__Actinobacteria|c__Actinobacteria|o__Actinomycetales|f__Actinomycetaceae|g__Actinomyces|s__Actinomyces_sp_ICM47	0	0	0	0	0	0	0	0	0	0	0	0	0	0	0	0	0.00721	0	0	0	0	0	0	0	0	0	0	0	0	0	0	0	0	0	0	0	0	0	0.00292	0	0	0	0	0	0	0	0	0	0
k__Bacteria|p__Firmicutes|c__Bacilli|o__Lactobacillales|f__Streptococcaceae|g__Streptococcus|s__Streptococcus_cristatus	0	0	0	0	0	0	0	0	0	0	0	0	0	0	0	0	0.00467	0	0	0	0	0	0	0	0	0	0	0	0	0	0	0	0	0	0	0	0	0	0	0	0	0	0	0	0	0	0	0	0
k__Bacteria|p__Actinobacteria|c__Actinobacteria|o__Actinomycetales|f__Actinomycetaceae|g__Actinomyces|s__Actinomyces_sp_S6_Spd3	0	0	0	0	0	0	0	0	0	0	0	0	0	0	0	0	0.00464	0	0	0	0	0	0	0	0	0	0	0	0	0	0	0	0	0	0	0	0	0	0	0	0	0	0	0	0	0	0	0	0.00733
k__Bacteria|p__Actinobacteria|c__Actinobacteria|o__Actinomycetales|f__Actinomycetaceae|g__Actinomyces|s__Actinomyces_graevenitzii	0	0	0	0	0	0	0	0	0	0	0	0	0	0	0	0	0.00156	0	0	0	0	0	0	0	0	0	0	0	0	0	0	0	0	0	0	0	0	0	0	0	0	0	0	0	0	0	0	0	0
k__Bacteria|p__Actinobacteria|c__Actinobacteria|o__Bifidobacteriales|f__Bifidobacteriaceae|g__Scardovia|s__Scardovia_wiggsiae	0	0	0	0	0	0	0	0	0	0	0	0	0	0	0	0	0.00057	0	0	0	0	0	0	0	0	0	0	0	0	0	0	0	0	0	0	0	0	0	0	0	0	0	0	0	0	0	0	0	0
k__Bacteria|p__Bacteroidetes|c__Bacteroidia|o__Bacteroidales|f__Tannerellaceae|g__Parabacteroides|s__Parabacteroides_gordonii	0	0	0	0	0	0	0	0	0	0	0	0	0	0	0	0	0	0.00027	0	0	0	0	0	0	0	0	0	0	0	0	0	0	0	0	0	0	0	0	0	0	1.25263	0	0	0	0	0	0	0	0
k__Bacteria|p__Firmicutes|c__Clostridia|o__Clostridiales|f__Clostridiaceae|g__Clostridium|s__Clostridium_sp_CAG_413	0	0	0	0	0	0	0	0	0	0	0	0	0	0	0	0	0	0	0.25236	0	0	0	0	0	0	0	0	0	0	0	0	0	0	0	0	0	0	0	0	0	0	0	0	0	0	0	0	0	0
k__Bacteria|p__Firmicutes|c__Firmicutes_unclassified|o__Firmicutes_unclassified|f__Firmicutes_unclassified|g__Firmicutes_unclassified|s__Firmicutes_bacterium_CAG_170	0	0	0	0	0	0	0	0	0	0	0	0	0	0	0	0	0	0	0.09573	0	0	0	0	0	0	0	0	0	0	0	0	0	0.0551	0	0	0	0	0	0	0	0	0	0	0	0	0	0.07846	0	0
k__Bacteria|p__Firmicutes|c__Clostridia|o__Clostridiales|f__Lachnospiraceae|g__Lachnospiraceae_unclassified|s__Lachnospiraceae_bacterium_oral_taxon_096	0	0	0	0	0	0	0	0	0	0	0	0	0	0	0	0	0	0	0	0.00254	0	0	0	0	0	0	0	0	0	0	0	0	0	0	0	0	0	0	0	0	0	0	0	0	0	0	0	0	0
k__Bacteria|p__Bacteroidetes|c__Bacteroidetes_unclassified	0	0	0	0	0	0	0	0	0	0	0	0	0	0	0	0	0	0	0	0	0	0	0.00109	0	0	0	0	0	0	0	0	0	0	0	0	0	0	0	0	0	0	0	0	0	0	0	0	0	0
k__Bacteria|p__Bacteroidetes|c__Bacteroidetes_unclassified|o__Bacteroidetes_unclassified	0	0	0	0	0	0	0	0	0	0	0	0	0	0	0	0	0	0	0	0	0	0	0.00109	0	0	0	0	0	0	0	0	0	0	0	0	0	0	0	0	0	0	0	0	0	0	0	0	0	0
k__Bacteria|p__Proteobacteria|c__Betaproteobacteria|o__Burkholderiales|f__Comamonadaceae	0	0	0	0	0	0	0	0	0	0	0	0	0	0	0	0	0	0	0	0	0	0	0.02662	0	0	0	0	0	0	0	0	0	0	0	0	0	0	0	0	0	0	0	0	0	0	0	0	0	0
k__Bacteria|p__Proteobacteria|c__Betaproteobacteria|o__Burkholderiales|f__Burkholderiaceae	0	0	0	0	0	0	0	0	0	0	0	0	0	0	0	0	0	0	0	0	0	0	0.0224	0	0	0	0	0.00067	0	0	0	0	0	0	0	0	0	0	0	0	0.02689	0	0	0	0	0	0	0	0
k__Bacteria|p__Bacteroidetes|c__Bacteroidetes_unclassified|o__Bacteroidetes_unclassified|f__Bacteroidetes_unclassified	0	0	0	0	0	0	0	0	0	0	0	0	0	0	0	0	0	0	0	0	0	0	0.00109	0	0	0	0	0	0	0	0	0	0	0	0	0	0	0	0	0	0	0	0	0	0	0	0	0	0
k__Bacteria|p__Proteobacteria|c__Deltaproteobacteria|o__Desulfovibrionales|f__Desulfovibrionaceae|g__Desulfovibrio	0	0	0	0	0	0	0	0	0	0	0	0	0	0	0	0	0	0	0	0	0	0	0.22687	0	0	0.09306	0	0	0	0	0	0.01732	0	0	0.00096	0	0	0	0	0	0	0	0	0	0	0	0	0	0
k__Bacteria|p__Bacteroidetes|c__Bacteroidia|o__Bacteroidales|f__Prevotellaceae|g__Alloprevotella	0	0	0	0	0	0	0	0	0	0	0	0	0	0	0	0	0	0	0	0	0	0	0.04891	0	0	0	0	0	0	0	0	0	0	0	0	0	0	0	0	0	0	0	0	0	0	0	0	0	0
k__Bacteria|p__Proteobacteria|c__Betaproteobacteria|o__Burkholderiales|f__Comamonadaceae|g__Comamonas	0	0	0	0	0	0	0	0	0	0	0	0	0	0	0	0	0	0	0	0	0	0	0.02662	0	0	0	0	0	0	0	0	0	0	0	0	0	0	0	0	0	0	0	0	0	0	0	0	0	0
k__Bacteria|p__Proteobacteria|c__Betaproteobacteria|o__Burkholderiales|f__Burkholderiaceae|g__Lautropia	0	0	0	0	0	0	0	0	0	0	0	0	0	0	0	0	0	0	0	0	0	0	0.0224	0	0	0	0	0.00067	0	0	0	0	0	0	0	0	0	0	0	0	0.02689	0	0	0	0	0	0	0	0
k__Bacteria|p__Proteobacteria|c__Gammaproteobacteria|o__Pasteurellales|f__Pasteurellaceae|g__Aggregatibacter	0	0	0	0	0	0	0	0	0	0	0	0	0	0	0	0	0	0	0	0	0	0	0.01007	0	0	0	0	0	0	0	0	0	0	0	0	0	0	0	0	0	0	0	0	0	0	0	0	0	0
k__Bacteria|p__Bacteroidetes|c__Bacteroidia|o__Bacteroidales|f__Tannerellaceae|g__Tannerella	0	0	0	0	0	0	0	0	0	0	0	0	0	0	0	0	0	0	0	0	0	0	0.00356	0	0	0	0	0	0	0	0	0	0	0	0	0	0	0	0	0	0	0	0	0	0	0	0	0	0
k__Bacteria|p__Bacteroidetes|c__Bacteroidetes_unclassified|o__Bacteroidetes_unclassified|f__Bacteroidetes_unclassified|g__Bacteroidetes_unclassified	0	0	0	0	0	0	0	0	0	0	0	0	0	0	0	0	0	0	0	0	0	0	0.00109	0	0	0	0	0	0	0	0	0	0	0	0	0	0	0	0	0	0	0	0	0	0	0	0	0	0
k__Bacteria|p__Bacteroidetes|c__Bacteroidia|o__Bacteroidales|f__Bacteroidaceae|g__Bacteroides|s__Bacteroides_coprophilus	0	0	0	0	0	0	0	0	0	0	0	0	0	0	0	0	0	0	0	0	0	0	1.09104	0	0	0	0	0	0	0	0	0	0	0	0	0	0	0	0	0	0	0	0	0	0	0	0	0	0
k__Bacteria|p__Proteobacteria|c__Deltaproteobacteria|o__Desulfovibrionales|f__Desulfovibrionaceae|g__Desulfovibrio|s__Desulfovibrio_piger	0	0	0	0	0	0	0	0	0	0	0	0	0	0	0	0	0	0	0	0	0	0	0.22687	0	0	0.09306	0	0	0	0	0	0.01732	0	0	0	0	0	0	0	0	0	0	0	0	0	0	0	0	0
k__Bacteria|p__Bacteroidetes|c__Bacteroidia|o__Bacteroidales|f__Prevotellaceae|g__Alloprevotella|s__Alloprevotella_tannerae	0	0	0	0	0	0	0	0	0	0	0	0	0	0	0	0	0	0	0	0	0	0	0.04891	0	0	0	0	0	0	0	0	0	0	0	0	0	0	0	0	0	0	0	0	0	0	0	0	0	0
k__Bacteria|p__Proteobacteria|c__Betaproteobacteria|o__Burkholderiales|f__Comamonadaceae|g__Comamonas|s__Comamonas_kerstersii	0	0	0	0	0	0	0	0	0	0	0	0	0	0	0	0	0	0	0	0	0	0	0.02662	0	0	0	0	0	0	0	0	0	0	0	0	0	0	0	0	0	0	0	0	0	0	0	0	0	0
k__Bacteria|p__Firmicutes|c__Clostridia|o__Clostridiales|f__Clostridiaceae|g__Clostridium|s__Clostridium_sp_CAG_242	0	0	0	0	0	0	0	0	0	0	0	0	0	0	0	0	0	0	0	0	0	0	0.02262	0	0	0	0	0	0	0	0	0	0	0	0	0	0	0	0	0	0	0	0	0	0	0	0	0	0
k__Bacteria|p__Proteobacteria|c__Betaproteobacteria|o__Burkholderiales|f__Burkholderiaceae|g__Lautropia|s__Lautropia_mirabilis	0	0	0	0	0	0	0	0	0	0	0	0	0	0	0	0	0	0	0	0	0	0	0.0224	0	0	0	0	0.00067	0	0	0	0	0	0	0	0	0	0	0	0	0.02689	0	0	0	0	0	0	0	0
k__Bacteria|p__Proteobacteria|c__Gammaproteobacteria|o__Pasteurellales|f__Pasteurellaceae|g__Aggregatibacter|s__Aggregatibacter_aphrophilus	0	0	0	0	0	0	0	0	0	0	0	0	0	0	0	0	0	0	0	0	0	0	0.01007	0	0	0	0	0	0	0	0	0	0	0	0	0	0	0	0	0	0	0	0	0	0	0	0	0	0
k__Bacteria|p__Proteobacteria|c__Gammaproteobacteria|o__Pasteurellales|f__Pasteurellaceae|g__Haemophilus|s__Haemophilus_paraphrohaemolyticus	0	0	0	0	0	0	0	0	0	0	0	0	0	0	0	0	0	0	0	0	0	0	0.0044	0	0	0	0	0	0	0	0	0	0	0	0	0	0	0	0	0	0	0	0	0	0	0	0	0	0
k__Bacteria|p__Bacteroidetes|c__Bacteroidia|o__Bacteroidales|f__Tannerellaceae|g__Tannerella|s__Tannerella_forsythia	0	0	0	0	0	0	0	0	0	0	0	0	0	0	0	0	0	0	0	0	0	0	0.00356	0	0	0	0	0	0	0	0	0	0	0	0	0	0	0	0	0	0	0	0	0	0	0	0	0	0
k__Bacteria|p__Bacteroidetes|c__Bacteroidetes_unclassified|o__Bacteroidetes_unclassified|f__Bacteroidetes_unclassified|g__Bacteroidetes_unclassified|s__Bacteroidetes_oral_taxon_274	0	0	0	0	0	0	0	0	0	0	0	0	0	0	0	0	0	0	0	0	0	0	0.00109	0	0	0	0	0	0	0	0	0	0	0	0	0	0	0	0	0	0	0	0	0	0	0	0	0	0
k__Bacteria|p__Firmicutes|c__Clostridia|o__Clostridiales|f__Clostridiales_Family_XIII_Incertae_Sedis	0	0	0	0	0	0	0	0	0	0	0	0	0	0	0	0	0	0	0	0	0	0	0	0	0.00184	0	0	0	0	0	0	0	0	0	0	0	0	0	0	0	0	0	0	0	0	0	0	0	0
k__Bacteria|p__Firmicutes|c__Clostridia|o__Clostridiales|f__Clostridiales_Family_XIII_Incertae_Sedis|g__Clostridiales_Family_XIII_Incertae_Sedis_unclassified	0	0	0	0	0	0	0	0	0	0	0	0	0	0	0	0	0	0	0	0	0	0	0	0	0.00184	0	0	0	0	0	0	0	0	0	0	0	0	0	0	0	0	0	0	0	0	0	0	0	0
k__Bacteria|p__Firmicutes|c__Clostridia|o__Clostridiales|f__Clostridiales_Family_XIII_Incertae_Sedis|g__Clostridiales_Family_XIII_Incertae_Sedis_unclassified|s__Eubacterium_sulci	0	0	0	0	0	0	0	0	0	0	0	0	0	0	0	0	0	0	0	0	0	0	0	0	0.00184	0	0	0	0	0	0	0	0	0	0	0	0	0	0	0	0	0	0	0	0	0	0	0	0
k__Bacteria|p__Candidatus_Melainabacteria	0	0	0	0	0	0	0	0	0	0	0	0	0	0	0	0	0	0	0	0	0	0	0	0	0	0.11357	0	0	0	0	0	0	0	0	0	0	0	0	0	0	0	0	0	0	0	0	0	0	0
k__Bacteria|p__Lentisphaerae	0	0	0	0	0	0	0	0	0	0	0	0	0	0	0	0	0	0	0	0	0	0	0	0	0	0.00084	0	0.00618	0.00816	0	0	0	0	0	0	0	0	0	0	0	0	0	0	0	0	0	0.24741	0	0
k__Bacteria|p__Candidatus_Melainabacteria|c__Candidatus_Melainabacteria_unclassified	0	0	0	0	0	0	0	0	0	0	0	0	0	0	0	0	0	0	0	0	0	0	0	0	0	0.11357	0	0	0	0	0	0	0	0	0	0	0	0	0	0	0	0	0	0	0	0	0	0	0
k__Bacteria|p__Lentisphaerae|c__Lentisphaeria	0	0	0	0	0	0	0	0	0	0	0	0	0	0	0	0	0	0	0	0	0	0	0	0	0	0.00084	0	0.00618	0.00816	0	0	0	0	0	0	0	0	0	0	0	0	0	0	0	0	0	0.24741	0	0
k__Bacteria|p__Candidatus_Melainabacteria|c__Candidatus_Melainabacteria_unclassified|o__Candidatus_Gastranaerophilales	0	0	0	0	0	0	0	0	0	0	0	0	0	0	0	0	0	0	0	0	0	0	0	0	0	0.11357	0	0	0	0	0	0	0	0	0	0	0	0	0	0	0	0	0	0	0	0	0	0	0
k__Bacteria|p__Proteobacteria|c__Gammaproteobacteria|o__Aeromonadales	0	0	0	0	0	0	0	0	0	0	0	0	0	0	0	0	0	0	0	0	0	0	0	0	0	0.0052	0	0	0	0	0	0	0	0	0	0	0	0	0	0	0	0	0	0	0	0	0	0	0
k__Bacteria|p__Lentisphaerae|c__Lentisphaeria|o__Victivallales	0	0	0	0	0	0	0	0	0	0	0	0	0	0	0	0	0	0	0	0	0	0	0	0	0	0.00084	0	0.00618	0.00816	0	0	0	0	0	0	0	0	0	0	0	0	0	0	0	0	0	0.24741	0	0
k__Bacteria|p__Candidatus_Melainabacteria|c__Candidatus_Melainabacteria_unclassified|o__Candidatus_Gastranaerophilales|f__Candidatus_Gastranaerophilales_unclassified	0	0	0	0	0	0	0	0	0	0	0	0	0	0	0	0	0	0	0	0	0	0	0	0	0	0.11357	0	0	0	0	0	0	0	0	0	0	0	0	0	0	0	0	0	0	0	0	0	0	0
k__Bacteria|p__Proteobacteria|c__Gammaproteobacteria|o__Aeromonadales|f__Succinivibrionaceae	0	0	0	0	0	0	0	0	0	0	0	0	0	0	0	0	0	0	0	0	0	0	0	0	0	0.0052	0	0	0	0	0	0	0	0	0	0	0	0	0	0	0	0	0	0	0	0	0	0	0
k__Bacteria|p__Lentisphaerae|c__Lentisphaeria|o__Victivallales|f__Victivallaceae	0	0	0	0	0	0	0	0	0	0	0	0	0	0	0	0	0	0	0	0	0	0	0	0	0	0.00084	0	0.00618	0.00816	0	0	0	0	0	0	0	0	0	0	0	0	0	0	0	0	0	0.24741	0	0
k__Bacteria|p__Candidatus_Melainabacteria|c__Candidatus_Melainabacteria_unclassified|o__Candidatus_Gastranaerophilales|f__Candidatus_Gastranaerophilales_unclassified|g__Candidatus_Gastranaerophilales_unclassified	0	0	0	0	0	0	0	0	0	0	0	0	0	0	0	0	0	0	0	0	0	0	0	0	0	0.11357	0	0	0	0	0	0	0	0	0	0	0	0	0	0	0	0	0	0	0	0	0	0	0
k__Bacteria|p__Proteobacteria|c__Gammaproteobacteria|o__Aeromonadales|f__Succinivibrionaceae|g__Succinatimonas	0	0	0	0	0	0	0	0	0	0	0	0	0	0	0	0	0	0	0	0	0	0	0	0	0	0.0052	0	0	0	0	0	0	0	0	0	0	0	0	0	0	0	0	0	0	0	0	0	0	0
k__Bacteria|p__Firmicutes|c__Erysipelotrichia|o__Erysipelotrichales|f__Erysipelotrichaceae|g__Holdemanella	0	0	0	0	0	0	0	0	0	0	0	0	0	0	0	0	0	0	0	0	0	0	0	0	0	0.00381	0	0	0	0	0	0	0.03545	0	0	0	0	0	0	0	0	0	0	0	0	0	0.00382	0	0
k__Bacteria|p__Lentisphaerae|c__Lentisphaeria|o__Victivallales|f__Victivallaceae|g__Victivallis	0	0	0	0	0	0	0	0	0	0	0	0	0	0	0	0	0	0	0	0	0	0	0	0	0	0.00084	0	0.00618	0.00816	0	0	0	0	0	0	0	0	0	0	0	0	0	0	0	0	0	0.24741	0	0
k__Bacteria|p__Firmicutes|c__Negativicutes|o__Acidaminococcales|f__Acidaminococcaceae|g__Phascolarctobacterium|s__Phascolarctobacterium_sp_CAG_266	0	0	0	0	0	0	0	0	0	0	0	0	0	0	0	0	0	0	0	0	0	0	0	0	0	1.75098	0	0	0	0	0	0	0	0	0	0	0	0	0	0	0	0	0	0	0	0	0	0	0
k__Bacteria|p__Candidatus_Melainabacteria|c__Candidatus_Melainabacteria_unclassified|o__Candidatus_Gastranaerophilales|f__Candidatus_Gastranaerophilales_unclassified|g__Candidatus_Gastranaerophilales_unclassified|s__Candidatus_Gastranaerophilales_bacterium	0	0	0	0	0	0	0	0	0	0	0	0	0	0	0	0	0	0	0	0	0	0	0	0	0	0.11357	0	0	0	0	0	0	0	0	0	0	0	0	0	0	0	0	0	0	0	0	0	0	0
k__Bacteria|p__Proteobacteria|c__Gammaproteobacteria|o__Aeromonadales|f__Succinivibrionaceae|g__Succinatimonas|s__Succinatimonas_hippei	0	0	0	0	0	0	0	0	0	0	0	0	0	0	0	0	0	0	0	0	0	0	0	0	0	0.0052	0	0	0	0	0	0	0	0	0	0	0	0	0	0	0	0	0	0	0	0	0	0	0
k__Bacteria|p__Firmicutes|c__Erysipelotrichia|o__Erysipelotrichales|f__Erysipelotrichaceae|g__Holdemanella|s__Holdemanella_biformis	0	0	0	0	0	0	0	0	0	0	0	0	0	0	0	0	0	0	0	0	0	0	0	0	0	0.00381	0	0	0	0	0	0	0.03545	0	0	0	0	0	0	0	0	0	0	0	0	0	0.00382	0	0
k__Bacteria|p__Firmicutes|c__Firmicutes_unclassified|o__Firmicutes_unclassified|f__Firmicutes_unclassified|g__Firmicutes_unclassified|s__Firmicutes_bacterium_CAG_238	0	0	0	0	0	0	0	0	0	0	0	0	0	0	0	0	0	0	0	0	0	0	0	0	0	0.00375	0	0	0	0	0	0	0	0	0	0	0	0	0	0	0	0	0	0	0	0	0	0	0
k__Bacteria|p__Lentisphaerae|c__Lentisphaeria|o__Victivallales|f__Victivallaceae|g__Victivallis|s__Victivallis_vadensis	0	0	0	0	0	0	0	0	0	0	0	0	0	0	0	0	0	0	0	0	0	0	0	0	0	0.00084	0	0.00618	0.00816	0	0	0	0	0	0	0	0	0	0	0	0	0	0	0	0	0	0.24741	0	0
k__Bacteria|p__Actinobacteria|c__Coriobacteriia|o__Coriobacteriales|f__Coriobacteriaceae|g__Collinsella|s__Collinsella_stercoris	0	0	0	0	0	0	0	0	0	0	0	0	0	0	0	0	0	0	0	0	0	0	0	0	0	0.00036	0	0	0	0	0	0	0	0	0	0	0	0	0	0	0	0	0	0	0	0	0	0	0
k__Bacteria|p__Proteobacteria|c__Betaproteobacteria|o__Burkholderiales|f__Sutterellaceae|g__Sutterella	0	0	0	0	0	0	0	0	0	0	0	0	0	0	0	0	0	0	0	0	0	0	0	0	0	0	0.07002	0	0	0	0	0	0	0	0	0	0	0	0	0	0	0	0	0	0	0	0	0	0
k__Bacteria|p__Actinobacteria|c__Coriobacteriia|o__Eggerthellales|f__Eggerthellaceae|g__Adlercreutzia	0	0	0	0	0	0	0	0	0	0	0	0	0	0	0	0	0	0	0	0	0	0	0	0	0	0	0.01678	0	0	0	0	0	0	0	0	0	0	0	0	0	0	0	0	0	0	0	0	0	0
k__Bacteria|p__Actinobacteria|c__Coriobacteriia|o__Eggerthellales|f__Eggerthellaceae|g__Asaccharobacter	0	0	0	0	0	0	0	0	0	0	0	0	0	0	0	0	0	0	0	0	0	0	0	0	0	0	0.00236	0	0	0	0	0	0	0	0	0	0	0	0	0	0	0	0	0	0	0	0	0	0
k__Bacteria|p__Proteobacteria|c__Betaproteobacteria|o__Burkholderiales|f__Sutterellaceae|g__Sutterella|s__Sutterella_parvirubra	0	0	0	0	0	0	0	0	0	0	0	0	0	0	0	0	0	0	0	0	0	0	0	0	0	0	0.07002	0	0	0	0	0	0	0	0	0	0	0	0	0	0	0	0	0	0	0	0	0	0
k__Bacteria|p__Actinobacteria|c__Coriobacteriia|o__Eggerthellales|f__Eggerthellaceae|g__Adlercreutzia|s__Adlercreutzia_equolifaciens	0	0	0	0	0	0	0	0	0	0	0	0	0	0	0	0	0	0	0	0	0	0	0	0	0	0	0.01678	0	0	0	0	0	0	0	0	0	0	0	0	0	0	0	0	0	0	0	0	0	0
k__Bacteria|p__Firmicutes|c__Clostridia|o__Clostridiales|f__Eubacteriaceae|g__Eubacterium|s__Eubacterium_sp_OM08_24	0	0	0	0	0	0	0	0	0	0	0	0	0	0	0	0	0	0	0	0	0	0	0	0	0	0	0.01149	0	0	0	0	0	0	0	0	0	0	0	0	0	0	0	0	0	0	0	0	0	0
k__Bacteria|p__Actinobacteria|c__Coriobacteriia|o__Eggerthellales|f__Eggerthellaceae|g__Asaccharobacter|s__Asaccharobacter_celatus	0	0	0	0	0	0	0	0	0	0	0	0	0	0	0	0	0	0	0	0	0	0	0	0	0	0	0.00236	0	0	0	0	0	0	0	0	0	0	0	0	0	0	0	0	0	0	0	0	0	0
k__Bacteria|p__Proteobacteria|c__Epsilonproteobacteria	0	0	0	0	0	0	0	0	0	0	0	0	0	0	0	0	0	0	0	0	0	0	0	0	0	0	0	0.00706	0	0	0	0	0	0	0	0	0	0	0	0	0	0	0	0	0	0	0	0	0
k__Bacteria|p__Proteobacteria|c__Epsilonproteobacteria|o__Campylobacterales	0	0	0	0	0	0	0	0	0	0	0	0	0	0	0	0	0	0	0	0	0	0	0	0	0	0	0	0.00706	0	0	0	0	0	0	0	0	0	0	0	0	0	0	0	0	0	0	0	0	0
k__Bacteria|p__Bacteroidetes|c__Bacteroidia|o__Bacteroidales|f__Bacteroidales_unclassified	0	0	0	0	0	0	0	0	0	0	0	0	0	0	0	0	0	0	0	0	0	0	0	0	0	0	0	0.0396	0	0	0	0	0	0	0	0	0	0	0	0	0	0	0	0	0	0	0	0	0
k__Bacteria|p__Firmicutes|c__Bacilli|o__Lactobacillales|f__Leuconostocaceae	0	0	0	0	0	0	0	0	0	0	0	0	0	0	0	0	0	0	0	0	0	0	0	0	0	0	0	0.00958	0	0	0.05707	0	0.00274	0	0.00276	0.05083	0.01032	0	0	0	0	0.01405	0	0	0	0	0	0	0.17031
k__Bacteria|p__Actinobacteria|c__Coriobacteriia|o__Coriobacteriales|f__Atopobiaceae	0	0	0	0	0	0	0	0	0	0	0	0	0	0	0	0	0	0	0	0	0	0	0	0	0	0	0	0.00838	0	0	0	0	0	0	0	0	0	0	0	0	0	0	0	0	0	0	0	0	0
k__Bacteria|p__Proteobacteria|c__Epsilonproteobacteria|o__Campylobacterales|f__Campylobacteraceae	0	0	0	0	0	0	0	0	0	0	0	0	0	0	0	0	0	0	0	0	0	0	0	0	0	0	0	0.00706	0	0	0	0	0	0	0	0	0	0	0	0	0	0	0	0	0	0	0	0	0
k__Bacteria|p__Bacteroidetes|c__Bacteroidia|o__Bacteroidales|f__Porphyromonadaceae	0	0	0	0	0	0	0	0	0	0	0	0	0	0	0	0	0	0	0	0	0	0	0	0	0	0	0	0.00305	0	0	0	0	0	0	0	0	0	0	0	0	0	0	0	0	0	0	0	0	0
k__Bacteria|p__Firmicutes|c__Clostridia|o__Clostridiales|f__Hungateiclostridiaceae	0	0	0	0	0	0	0	0	0	0	0	0	0	0	0	0	0	0	0	0	0	0	0	0	0	0	0	0.00055	0	0	0	0	0	0	0	0	0	0	0	0	0	0	0	0	0	0	0	0	0
k__Bacteria|p__Actinobacteria|c__Actinobacteria|o__Bifidobacteriales|f__Bifidobacteriaceae|g__Gardnerella	0	0	0	0	0	0	0	0	0	0	0	0	0	0	0	0	0	0	0	0	0	0	0	0	0	0	0	0.06304	0	0	0	0	0	0	0	0	0	0	0	0	0	0	0	0	0	0	0	0	0
k__Bacteria|p__Bacteroidetes|c__Bacteroidia|o__Bacteroidales|f__Bacteroidales_unclassified|g__Bacteroidales_unclassified	0	0	0	0	0	0	0	0	0	0	0	0	0	0	0	0	0	0	0	0	0	0	0	0	0	0	0	0.0396	0	0	0	0	0	0	0	0	0	0	0	0	0	0	0	0	0	0	0	0	0
k__Bacteria|p__Firmicutes|c__Bacilli|o__Lactobacillales|f__Leuconostocaceae|g__Weissella	0	0	0	0	0	0	0	0	0	0	0	0	0	0	0	0	0	0	0	0	0	0	0	0	0	0	0	0.00958	0	0	0.05707	0	0.00274	0	0.00276	0.05083	0.01032	0	0	0	0	0.01405	0	0	0	0	0	0	0.17031
k__Bacteria|p__Actinobacteria|c__Coriobacteriia|o__Coriobacteriales|f__Atopobiaceae|g__Atopobium	0	0	0	0	0	0	0	0	0	0	0	0	0	0	0	0	0	0	0	0	0	0	0	0	0	0	0	0.00838	0	0	0	0	0	0	0	0	0	0	0	0	0	0	0	0	0	0	0	0	0
k__Bacteria|p__Proteobacteria|c__Epsilonproteobacteria|o__Campylobacterales|f__Campylobacteraceae|g__Campylobacter	0	0	0	0	0	0	0	0	0	0	0	0	0	0	0	0	0	0	0	0	0	0	0	0	0	0	0	0.00706	0	0	0	0	0	0	0	0	0	0	0	0	0	0	0	0	0	0	0	0	0
k__Bacteria|p__Bacteroidetes|c__Bacteroidia|o__Bacteroidales|f__Porphyromonadaceae|g__Porphyromonas	0	0	0	0	0	0	0	0	0	0	0	0	0	0	0	0	0	0	0	0	0	0	0	0	0	0	0	0.00305	0	0	0	0	0	0	0	0	0	0	0	0	0	0	0	0	0	0	0	0	0
k__Bacteria|p__Firmicutes|c__Clostridia|o__Clostridiales|f__Hungateiclostridiaceae|g__Mageeibacillus	0	0	0	0	0	0	0	0	0	0	0	0	0	0	0	0	0	0	0	0	0	0	0	0	0	0	0	0.00055	0	0	0	0	0	0	0	0	0	0	0	0	0	0	0	0	0	0	0	0	0
k__Bacteria|p__Bacteroidetes|c__Bacteroidia|o__Bacteroidales|f__Bacteroidaceae|g__Bacteroides|s__Bacteroides_eggerthii	0	0	0	0	0	0	0	0	0	0	0	0	0	0	0	0	0	0	0	0	0	0	0	0	0	0	0	13.415	3.60148	0	0	0.03327	0	0	0	2.26943	11.8351	0.1336	0	0	0	0	0	0	0	11.5367	0.10126	0	0
k__Bacteria|p__Actinobacteria|c__Actinobacteria|o__Bifidobacteriales|f__Bifidobacteriaceae|g__Bifidobacterium|s__Bifidobacterium_catenulatum	0	0	0	0	0	0	0	0	0	0	0	0	0	0	0	0	0	0	0	0	0	0	0	0	0	0	0	0.23138	0	0	0	0	0	0	0	0	0	0	0	0	0	0	0	0	0	0	0	0	0
k__Bacteria|p__Actinobacteria|c__Actinobacteria|o__Bifidobacteriales|f__Bifidobacteriaceae|g__Gardnerella|s__Gardnerella_vaginalis	0	0	0	0	0	0	0	0	0	0	0	0	0	0	0	0	0	0	0	0	0	0	0	0	0	0	0	0.06304	0	0	0	0	0	0	0	0	0	0	0	0	0	0	0	0	0	0	0	0	0
k__Bacteria|p__Bacteroidetes|c__Bacteroidia|o__Bacteroidales|f__Prevotellaceae|g__Prevotella|s__Prevotella_bivia	0	0	0	0	0	0	0	0	0	0	0	0	0	0	0	0	0	0	0	0	0	0	0	0	0	0	0	0.0595	0	0	0	0	0	0	0	0	0	0	0	0	0	0	0	0	0	0	0	0	0
k__Bacteria|p__Bacteroidetes|c__Bacteroidia|o__Bacteroidales|f__Bacteroidales_unclassified|g__Bacteroidales_unclassified|s__Bacteroidales_bacterium_KA00251	0	0	0	0	0	0	0	0	0	0	0	0	0	0	0	0	0	0	0	0	0	0	0	0	0	0	0	0.0396	0	0	0	0	0	0	0	0	0	0	0	0	0	0	0	0	0	0	0	0	0
k__Bacteria|p__Bacteroidetes|c__Bacteroidia|o__Bacteroidales|f__Prevotellaceae|g__Prevotella|s__Prevotella_buccalis	0	0	0	0	0	0	0	0	0	0	0	0	0	0	0	0	0	0	0	0	0	0	0	0	0	0	0	0.02986	0	0	0	0	0	0	0	0	0	0	0	0	0	0.00108	0	0	0	0	0	0	0
k__Bacteria|p__Firmicutes|c__Bacilli|o__Lactobacillales|f__Leuconostocaceae|g__Weissella|s__Weissella_confusa	0	0	0	0	0	0	0	0	0	0	0	0	0	0	0	0	0	0	0	0	0	0	0	0	0	0	0	0.00958	0	0	0.05707	0	0.00274	0	0.00276	0.05083	0.01032	0	0	0	0	0.01102	0	0	0	0	0	0	0.14088
k__Bacteria|p__Actinobacteria|c__Coriobacteriia|o__Coriobacteriales|f__Atopobiaceae|g__Atopobium|s__Atopobium_minutum	0	0	0	0	0	0	0	0	0	0	0	0	0	0	0	0	0	0	0	0	0	0	0	0	0	0	0	0.00838	0	0	0	0	0	0	0	0	0	0	0	0	0	0	0	0	0	0	0	0	0
k__Bacteria|p__Bacteroidetes|c__Bacteroidia|o__Bacteroidales|f__Prevotellaceae|g__Prevotella|s__Prevotella_timonensis	0	0	0	0	0	0	0	0	0	0	0	0	0	0	0	0	0	0	0	0	0	0	0	0	0	0	0	0.00816	0	0	0	0	0	0	0	0	0	0	0	0	0	0	0	0	0	0	0	0	0
k__Bacteria|p__Proteobacteria|c__Epsilonproteobacteria|o__Campylobacterales|f__Campylobacteraceae|g__Campylobacter|s__Campylobacter_hominis	0	0	0	0	0	0	0	0	0	0	0	0	0	0	0	0	0	0	0	0	0	0	0	0	0	0	0	0.00706	0	0	0	0	0	0	0	0	0	0	0	0	0	0	0	0	0	0	0	0	0
k__Bacteria|p__Firmicutes|c__Bacilli|o__Lactobacillales|f__Streptococcaceae|g__Streptococcus|s__Streptococcus_infantis	0	0	0	0	0	0	0	0	0	0	0	0	0	0	0	0	0	0	0	0	0	0	0	0	0	0	0	0.00657	0	0	0	0	0	0	0	0	0	0	0	0	0	0	0	0	0	0	0	0	0
k__Bacteria|p__Fusobacteria|c__Fusobacteriia|o__Fusobacteriales|f__Fusobacteriaceae|g__Fusobacterium|s__Fusobacterium_periodonticum	0	0	0	0	0	0	0	0	0	0	0	0	0	0	0	0	0	0	0	0	0	0	0	0	0	0	0	0.00337	0	0	0	0	0	0	0	0	0	0	0	0	0	0	0	0	0	0	0	0	0
k__Bacteria|p__Firmicutes|c__Bacilli|o__Bacillales|f__Bacillales_unclassified|g__Gemella|s__Gemella_sanguinis	0	0	0	0	0	0	0	0	0	0	0	0	0	0	0	0	0	0	0	0	0	0	0	0	0	0	0	0.00322	0	0	0	0	0	0	0	0	0	0	0	0	0	0	0	0	0	0	0	0	0
k__Bacteria|p__Bacteroidetes|c__Bacteroidia|o__Bacteroidales|f__Barnesiellaceae|g__Coprobacter|s__Coprobacter_secundus	0	0	0	0	0	0	0	0	0	0	0	0	0	0	0	0	0	0	0	0	0	0	0	0	0	0	0	0.00297	0	0	0	0	0	0	0	0	0	0	0	0	0	0	0	0	0	0	0.0559	0.05513	0
k__Bacteria|p__Bacteroidetes|c__Bacteroidia|o__Bacteroidales|f__Porphyromonadaceae|g__Porphyromonas|s__Porphyromonas_endodontalis	0	0	0	0	0	0	0	0	0	0	0	0	0	0	0	0	0	0	0	0	0	0	0	0	0	0	0	0.0026	0	0	0	0	0	0	0	0	0	0	0	0	0	0	0	0	0	0	0	0	0
k__Bacteria|p__Firmicutes|c__Clostridia|o__Clostridiales|f__Hungateiclostridiaceae|g__Mageeibacillus|s__Mageeibacillus_indolicus	0	0	0	0	0	0	0	0	0	0	0	0	0	0	0	0	0	0	0	0	0	0	0	0	0	0	0	0.00055	0	0	0	0	0	0	0	0	0	0	0	0	0	0	0	0	0	0	0	0	0
k__Bacteria|p__Bacteroidetes|c__Bacteroidia|o__Bacteroidales|f__Porphyromonadaceae|g__Porphyromonas|s__Porphyromonas_asaccharolytica	0	0	0	0	0	0	0	0	0	0	0	0	0	0	0	0	0	0	0	0	0	0	0	0	0	0	0	0.00023	0	0	0	0	0	0	0	0	0	0	0	0	0	0	0	0	0	0	0	0	0
k__Bacteria|p__Bacteroidetes|c__Bacteroidia|o__Bacteroidales|f__Porphyromonadaceae|g__Porphyromonas|s__Porphyromonas_uenonis	0	0	0	0	0	0	0	0	0	0	0	0	0	0	0	0	0	0	0	0	0	0	0	0	0	0	0	0.00022	0	0	0	0	0	0	0	0	0	0	0	0	0	0	0	0	0	0	0	0	0
k__Bacteria|p__Firmicutes|c__Erysipelotrichia|o__Erysipelotrichales|f__Erysipelotrichaceae|g__Massiliomicrobiota	0	0	0	0	0	0	0	0	0	0	0	0	0	0	0	0	0	0	0	0	0	0	0	0	0	0	0	0	0	0.01374	0	0	0	0	0	0	0	0	0	0	0	0	0	0	0	0	0	0	0
k__Bacteria|p__Firmicutes|c__Clostridia|o__Clostridiales|f__Lachnospiraceae|g__Eisenbergiella|s__Eisenbergiella_massiliensis	0	0	0	0	0	0	0	0	0	0	0	0	0	0	0	0	0	0	0	0	0	0	0	0	0	0	0	0	0	0.09113	0	0	0	0.00458	0.00676	0	0	0	0	0	0	0	0	0	0	0	0	0	0
k__Bacteria|p__Firmicutes|c__Erysipelotrichia|o__Erysipelotrichales|f__Erysipelotrichaceae|g__Massiliomicrobiota|s__Massiliomicrobiota_timonensis	0	0	0	0	0	0	0	0	0	0	0	0	0	0	0	0	0	0	0	0	0	0	0	0	0	0	0	0	0	0.01374	0	0	0	0	0	0	0	0	0	0	0	0	0	0	0	0	0	0	0
k__Bacteria|p__Firmicutes|c__Bacilli|o__Lactobacillales|f__Streptococcaceae|g__Lactococcus	0	0	0	0	0	0	0	0	0	0	0	0	0	0	0	0	0	0	0	0	0	0	0	0	0	0	0	0	0	0	0.00059	0	0	0	0	0	0	0	0	0	0	0	0	0	0	0	0	0	0
k__Bacteria|p__Firmicutes|c__Bacilli|o__Lactobacillales|f__Streptococcaceae|g__Lactococcus|s__Lactococcus_piscium	0	0	0	0	0	0	0	0	0	0	0	0	0	0	0	0	0	0	0	0	0	0	0	0	0	0	0	0	0	0	0.00059	0	0	0	0	0	0	0	0	0	0	0	0	0	0	0	0	0	0
k__Bacteria|p__Firmicutes|c__Negativicutes|o__Acidaminococcales|f__Acidaminococcaceae|g__Phascolarctobacterium|s__Phascolarctobacterium_succinatutens	0	0	0	0	0	0	0	0	0	0	0	0	0	0	0	0	0	0	0	0	0	0	0	0	0	0	0	0	0	0	0	0.46169	0.85994	0	0	0	0	0	0	0	0	0	0	0	0	0	0	0	0
k__Bacteria|p__Firmicutes|c__Clostridia|o__Clostridiales|f__Ruminococcaceae|g__Ruminococcus|s__Ruminococcus_sp_CAG_488	0	0	0	0	0	0	0	0	0	0	0	0	0	0	0	0	0	0	0	0	0	0	0	0	0	0	0	0	0	0	0	0.07929	0	0	0	0	0	0	0	0	0	0	0	0	0	0	0	0	0
k__Bacteria|p__Firmicutes|c__Erysipelotrichia|o__Erysipelotrichales|f__Erysipelotrichaceae|g__Catenibacterium	0	0	0	0	0	0	0	0	0	0	0	0	0	0	0	0	0	0	0	0	0	0	0	0	0	0	0	0	0	0	0	0	0.22391	0	0	0	0	0	0	0	0	0	0	0	0	0	0	0	0
k__Bacteria|p__Firmicutes|c__Erysipelotrichia|o__Erysipelotrichales|f__Erysipelotrichaceae|g__Catenibacterium|s__Catenibacterium_mitsuokai	0	0	0	0	0	0	0	0	0	0	0	0	0	0	0	0	0	0	0	0	0	0	0	0	0	0	0	0	0	0	0	0	0.22391	0	0	0	0	0	0	0	0	0	0	0	0	0	0	0	0
k__Bacteria|p__Bacteroidetes|c__Bacteroidia|o__Bacteroidales|f__Prevotellaceae|g__Prevotella|s__Prevotella_stercorea	0	0	0	0	0	0	0	0	0	0	0	0	0	0	0	0	0	0	0	0	0	0	0	0	0	0	0	0	0	0	0	0	0.22341	0	0	0	0	0	0	0	0	0	0	0	0	0	0	0	0
k__Bacteria|p__Firmicutes|c__Clostridia|o__Clostridiales|f__Lachnospiraceae|g__Roseburia|s__Roseburia_sp_CAG_471	0	0	0	0	0	0	0	0	0	0	0	0	0	0	0	0	0	0	0	0	0	0	0	0	0	0	0	0	0	0	0	0	0.04402	0	0	0	0	0	0	0.00157	0	0	0	0	0	0	0	0	0
k__Bacteria|p__Firmicutes|c__Bacilli|o__Lactobacillales|f__Lactobacillaceae|g__Lactobacillus|s__Lactobacillus_mucosae	0	0	0	0	0	0	0	0	0	0	0	0	0	0	0	0	0	0	0	0	0	0	0	0	0	0	0	0	0	0	0	0	0.03849	0	0	0	0	0	0	0	0	0	0	0	0.00281	0	0	0	0
k__Bacteria|p__Proteobacteria|c__Deltaproteobacteria|o__Desulfovibrionales|f__Desulfovibrionaceae|g__Desulfovibrio|s__Desulfovibrio_fairfieldensis	0	0	0	0	0	0	0	0	0	0	0	0	0	0	0	0	0	0	0	0	0	0	0	0	0	0	0	0	0	0	0	0	0	0	0.00096	0	0	0	0	0	0	0	0	0	0	0	0	0	0
k__Bacteria|p__Firmicutes|c__Bacilli|o__Lactobacillales|f__Enterococcaceae	0	0	0	0	0	0	0	0	0	0	0	0	0	0	0	0	0	0	0	0	0	0	0	0	0	0	0	0	0	0	0	0	0	0	0	0.21265	0	0	0	0	0.12199	0.36563	0	0	0	0	0	0	2.78444
k__Bacteria|p__Firmicutes|c__Bacilli|o__Lactobacillales|f__Enterococcaceae|g__Enterococcus	0	0	0	0	0	0	0	0	0	0	0	0	0	0	0	0	0	0	0	0	0	0	0	0	0	0	0	0	0	0	0	0	0	0	0	0.21265	0	0	0	0	0.12199	0.36563	0	0	0	0	0	0	2.78444
k__Bacteria|p__Firmicutes|c__Bacilli|o__Lactobacillales|f__Enterococcaceae|g__Enterococcus|s__Enterococcus_faecium	0	0	0	0	0	0	0	0	0	0	0	0	0	0	0	0	0	0	0	0	0	0	0	0	0	0	0	0	0	0	0	0	0	0	0	0.21265	0	0	0	0	0	0.00671	0	0	0	0	0	0	0.10607
k__Bacteria|p__Bacteroidetes|c__Bacteroidia|o__Bacteroidales|f__Bacteroidaceae|g__Bacteroides|s__Bacteroides_faecis_CAG_32	0	0	0	0	0	0	0	0	0	0	0	0	0	0	0	0	0	0	0	0	0	0	0	0	0	0	0	0	0	0	0	0	0	0	0	0	0	0.01423	0	0	0	0	0	0	0	0	0	0	0
k__Bacteria|p__Firmicutes|c__Clostridia|o__Clostridiales|f__Lachnospiraceae|g__Lachnoclostridium|s__Lachnoclostridium_sp_An138	0	0	0	0	0	0	0	0	0	0	0	0	0	0	0	0	0	0	0	0	0	0	0	0	0	0	0	0	0	0	0	0	0	0	0	0	0	0.00085	0	0.0008	0	0	0	0	0	0	0	0	0
k__Bacteria|p__Firmicutes|c__Clostridia|o__Clostridiales|f__Clostridiaceae|g__Clostridium|s__Clostridium_butyricum	0	0	0	0	0	0	0	0	0	0	0	0	0	0	0	0	0	0	0	0	0	0	0	0	0	0	0	0	0	0	0	0	0	0	0	0	0	0	0.0115	0	0	0	0	0	0	0	0	0	0
k__Bacteria|p__Firmicutes|c__Clostridia|o__Clostridiales|f__Clostridiaceae|g__Clostridium|s__Clostridium_sp_7_2_43FAA	0	0	0	0	0	0	0	0	0	0	0	0	0	0	0	0	0	0	0	0	0	0	0	0	0	0	0	0	0	0	0	0	0	0	0	0	0	0	0.00277	0	0	0	0	0	0	0	0	0	0
k__Bacteria|p__Proteobacteria|c__Betaproteobacteria|o__Burkholderiales|f__Oxalobacteraceae	0	0	0	0	0	0	0	0	0	0	0	0	0	0	0	0	0	0	0	0	0	0	0	0	0	0	0	0	0	0	0	0	0	0	0	0	0	0	0	0.00704	0	0	0	0	0	0	0	0	0
k__Bacteria|p__Firmicutes|c__Negativicutes|o__Veillonellales|f__Veillonellaceae|g__Allisonella	0	0	0	0	0	0	0	0	0	0	0	0	0	0	0	0	0	0	0	0	0	0	0	0	0	0	0	0	0	0	0	0	0	0	0	0	0	0	0	0.01482	0	0	0	0	0	0	0.00592	0	0
k__Bacteria|p__Proteobacteria|c__Betaproteobacteria|o__Burkholderiales|f__Oxalobacteraceae|g__Oxalobacter	0	0	0	0	0	0	0	0	0	0	0	0	0	0	0	0	0	0	0	0	0	0	0	0	0	0	0	0	0	0	0	0	0	0	0	0	0	0	0	0.00704	0	0	0	0	0	0	0	0	0
k__Bacteria|p__Firmicutes|c__Clostridia|o__Clostridiales|f__Ruminococcaceae|g__Pseudoflavonifractor	0	0	0	0	0	0	0	0	0	0	0	0	0	0	0	0	0	0	0	0	0	0	0	0	0	0	0	0	0	0	0	0	0	0	0	0	0	0	0	0.00364	0	0	0	0	0	0	0	0	0
k__Bacteria|p__Firmicutes|c__Negativicutes|o__Veillonellales|f__Veillonellaceae|g__Allisonella|s__Allisonella_histaminiformans	0	0	0	0	0	0	0	0	0	0	0	0	0	0	0	0	0	0	0	0	0	0	0	0	0	0	0	0	0	0	0	0	0	0	0	0	0	0	0	0.01482	0	0	0	0	0	0	0.00592	0	0
k__Bacteria|p__Firmicutes|c__Clostridia|o__Clostridiales|f__Lachnospiraceae|g__Lachnoclostridium|s__Lachnoclostridium_sp_An131	0	0	0	0	0	0	0	0	0	0	0	0	0	0	0	0	0	0	0	0	0	0	0	0	0	0	0	0	0	0	0	0	0	0	0	0	0	0	0	0.01481	0	0	0	0	0	0	0	0	0
k__Bacteria|p__Firmicutes|c__Negativicutes|o__Veillonellales|f__Veillonellaceae|g__Megasphaera|s__Megasphaera_micronuciformis	0	0	0	0	0	0	0	0	0	0	0	0	0	0	0	0	0	0	0	0	0	0	0	0	0	0	0	0	0	0	0	0	0	0	0	0	0	0	0	0.00712	0	0	0	0	0	0	0	0	0
k__Bacteria|p__Proteobacteria|c__Betaproteobacteria|o__Burkholderiales|f__Oxalobacteraceae|g__Oxalobacter|s__Oxalobacter_formigenes	0	0	0	0	0	0	0	0	0	0	0	0	0	0	0	0	0	0	0	0	0	0	0	0	0	0	0	0	0	0	0	0	0	0	0	0	0	0	0	0.00704	0	0	0	0	0	0	0	0	0
k__Bacteria|p__Firmicutes|c__Clostridia|o__Clostridiales|f__Ruminococcaceae|g__Pseudoflavonifractor|s__Pseudoflavonifractor_sp_An184	0	0	0	0	0	0	0	0	0	0	0	0	0	0	0	0	0	0	0	0	0	0	0	0	0	0	0	0	0	0	0	0	0	0	0	0	0	0	0	0.00364	0	0	0	0	0	0	0	0	0
k__Bacteria|p__Proteobacteria|c__Gammaproteobacteria|o__Enterobacterales|f__Enterobacteriaceae|g__Klebsiella	0	0	0	0	0	0	0	0	0	0	0	0	0	0	0	0	0	0	0	0	0	0	0	0	0	0	0	0	0	0	0	0	0	0	0	0	0	0	0	0	0.31692	0.32304	0	0	0	0	0	0	3.05006
k__Bacteria|p__Firmicutes|c__Clostridia|o__Clostridiales|f__Peptostreptococcaceae|g__Clostridioides	0	0	0	0	0	0	0	0	0	0	0	0	0	0	0	0	0	0	0	0	0	0	0	0	0	0	0	0	0	0	0	0	0	0	0	0	0	0	0	0	0.04801	0	0	0	0	0.0009	0	0	0
k__Bacteria|p__Proteobacteria|c__Gammaproteobacteria|o__Enterobacterales|f__Enterobacteriaceae|g__Klebsiella|s__Klebsiella_pneumoniae	0	0	0	0	0	0	0	0	0	0	0	0	0	0	0	0	0	0	0	0	0	0	0	0	0	0	0	0	0	0	0	0	0	0	0	0	0	0	0	0	0.2679	0.27294	0	0	0	0	0	0	2.33739
k__Bacteria|p__Firmicutes|c__Bacilli|o__Lactobacillales|f__Enterococcaceae|g__Enterococcus|s__Enterococcus_avium	0	0	0	0	0	0	0	0	0	0	0	0	0	0	0	0	0	0	0	0	0	0	0	0	0	0	0	0	0	0	0	0	0	0	0	0	0	0	0	0	0.12199	0.05967	0	0	0	0	0	0	0.51705
k__Bacteria|p__Firmicutes|c__Clostridia|o__Clostridiales|f__Peptostreptococcaceae|g__Clostridioides|s__Clostridioides_difficile	0	0	0	0	0	0	0	0	0	0	0	0	0	0	0	0	0	0	0	0	0	0	0	0	0	0	0	0	0	0	0	0	0	0	0	0	0	0	0	0	0.04801	0	0	0	0	0.0009	0	0	0
k__Bacteria|p__Proteobacteria|c__Gammaproteobacteria|o__Enterobacterales|f__Enterobacteriaceae|g__Klebsiella|s__Klebsiella_variicola	0	0	0	0	0	0	0	0	0	0	0	0	0	0	0	0	0	0	0	0	0	0	0	0	0	0	0	0	0	0	0	0	0	0	0	0	0	0	0	0	0.0453	0.04279	0	0	0	0	0	0	0.62155
k__Bacteria|p__Proteobacteria|c__Gammaproteobacteria|o__Enterobacterales|f__Enterobacteriaceae|g__Klebsiella|s__Klebsiella_quasipneumoniae	0	0	0	0	0	0	0	0	0	0	0	0	0	0	0	0	0	0	0	0	0	0	0	0	0	0	0	0	0	0	0	0	0	0	0	0	0	0	0	0	0.00373	0.00731	0	0	0	0	0	0	0.07991
k__Bacteria|p__Proteobacteria|c__Gammaproteobacteria|o__Enterobacterales|f__Morganellaceae	0	0	0	0	0	0	0	0	0	0	0	0	0	0	0	0	0	0	0	0	0	0	0	0	0	0	0	0	0	0	0	0	0	0	0	0	0	0	0	0	0	0.03715	0	0	0	0	0	0	0.38
k__Bacteria|p__Proteobacteria|c__Gammaproteobacteria|o__Enterobacterales|f__Morganellaceae|g__Morganella	0	0	0	0	0	0	0	0	0	0	0	0	0	0	0	0	0	0	0	0	0	0	0	0	0	0	0	0	0	0	0	0	0	0	0	0	0	0	0	0	0	0.03517	0	0	0	0	0	0	0.34088
k__Bacteria|p__Proteobacteria|c__Gammaproteobacteria|o__Enterobacterales|f__Enterobacteriaceae|g__Salmonella	0	0	0	0	0	0	0	0	0	0	0	0	0	0	0	0	0	0	0	0	0	0	0	0	0	0	0	0	0	0	0	0	0	0	0	0	0	0	0	0	0	0.00814	0	0	0	0	0	0	0.14101
k__Bacteria|p__Firmicutes|c__Clostridia|o__Clostridiales|f__Clostridiales_unclassified|g__Clostridiales_unclassified	0	0	0	0	0	0	0	0	0	0	0	0	0	0	0	0	0	0	0	0	0	0	0	0	0	0	0	0	0	0	0	0	0	0	0	0	0	0	0	0	0	0.0021	0	0	0	0	0	0	0
k__Bacteria|p__Proteobacteria|c__Gammaproteobacteria|o__Enterobacterales|f__Morganellaceae|g__Proteus	0	0	0	0	0	0	0	0	0	0	0	0	0	0	0	0	0	0	0	0	0	0	0	0	0	0	0	0	0	0	0	0	0	0	0	0	0	0	0	0	0	0.00198	0	0	0	0	0	0	0.03912
k__Bacteria|p__Firmicutes|c__Bacilli|o__Lactobacillales|f__Enterococcaceae|g__Enterococcus|s__Enterococcus_gallinarum	0	0	0	0	0	0	0	0	0	0	0	0	0	0	0	0	0	0	0	0	0	0	0	0	0	0	0	0	0	0	0	0	0	0	0	0	0	0	0	0	0	0.19864	0	0	0	0	0	0	1.42309
k__Bacteria|p__Firmicutes|c__Bacilli|o__Lactobacillales|f__Enterococcaceae|g__Enterococcus|s__Enterococcus_casseliflavus	0	0	0	0	0	0	0	0	0	0	0	0	0	0	0	0	0	0	0	0	0	0	0	0	0	0	0	0	0	0	0	0	0	0	0	0	0	0	0	0	0	0.10061	0	0	0	0	0	0	0.73824
k__Bacteria|p__Proteobacteria|c__Gammaproteobacteria|o__Enterobacterales|f__Morganellaceae|g__Morganella|s__Morganella_morganii	0	0	0	0	0	0	0	0	0	0	0	0	0	0	0	0	0	0	0	0	0	0	0	0	0	0	0	0	0	0	0	0	0	0	0	0	0	0	0	0	0	0.03517	0	0	0	0	0	0	0.34088
k__Bacteria|p__Proteobacteria|c__Gammaproteobacteria|o__Enterobacterales|f__Enterobacteriaceae|g__Salmonella|s__Salmonella_enterica	0	0	0	0	0	0	0	0	0	0	0	0	0	0	0	0	0	0	0	0	0	0	0	0	0	0	0	0	0	0	0	0	0	0	0	0	0	0	0	0	0	0.00814	0	0	0	0	0	0	0.14101
k__Bacteria|p__Firmicutes|c__Bacilli|o__Lactobacillales|f__Lactobacillaceae|g__Lactobacillus|s__Lactobacillus_fermentum	0	0	0	0	0	0	0	0	0	0	0	0	0	0	0	0	0	0	0	0	0	0	0	0	0	0	0	0	0	0	0	0	0	0	0	0	0	0	0	0	0	0.00307	0	0	0	0	0	0	0.0489
k__Bacteria|p__Firmicutes|c__Bacilli|o__Lactobacillales|f__Leuconostocaceae|g__Weissella|s__Weissella_cibaria	0	0	0	0	0	0	0	0	0	0	0	0	0	0	0	0	0	0	0	0	0	0	0	0	0	0	0	0	0	0	0	0	0	0	0	0	0	0	0	0	0	0.00303	0	0	0	0	0	0	0.02943
k__Bacteria|p__Firmicutes|c__Clostridia|o__Clostridiales|f__Clostridiales_unclassified|g__Clostridiales_unclassified|s__Clostridiales_bacterium_1_7_47FAA	0	0	0	0	0	0	0	0	0	0	0	0	0	0	0	0	0	0	0	0	0	0	0	0	0	0	0	0	0	0	0	0	0	0	0	0	0	0	0	0	0	0.0021	0	0	0	0	0	0	0
k__Bacteria|p__Proteobacteria|c__Gammaproteobacteria|o__Enterobacterales|f__Morganellaceae|g__Proteus|s__Proteus_mirabilis	0	0	0	0	0	0	0	0	0	0	0	0	0	0	0	0	0	0	0	0	0	0	0	0	0	0	0	0	0	0	0	0	0	0	0	0	0	0	0	0	0	0.00198	0	0	0	0	0	0	0.03912
k__Bacteria|p__Firmicutes|c__Clostridia|o__Clostridiales|f__Clostridiaceae|g__Clostridium|s__Clostridium_perfringens	0	0	0	0	0	0	0	0	0	0	0	0	0	0	0	0	0	0	0	0	0	0	0	0	0	0	0	0	0	0	0	0	0	0	0	0	0	0	0	0	0	0.00089	0	0	0	0	0	0.08735	0
k__Bacteria|p__Proteobacteria|c__Gammaproteobacteria|o__Pseudomonadales	0	0	0	0	0	0	0	0	0	0	0	0	0	0	0	0	0	0	0	0	0	0	0	0	0	0	0	0	0	0	0	0	0	0	0	0	0	0	0	0	0	0	0	0	0	0	0.00607	0	0
k__Bacteria|p__Proteobacteria|c__Gammaproteobacteria|o__Pseudomonadales|f__Moraxellaceae	0	0	0	0	0	0	0	0	0	0	0	0	0	0	0	0	0	0	0	0	0	0	0	0	0	0	0	0	0	0	0	0	0	0	0	0	0	0	0	0	0	0	0	0	0	0	0.00607	0	0
k__Bacteria|p__Proteobacteria|c__Gammaproteobacteria|o__Pseudomonadales|f__Moraxellaceae|g__Acinetobacter	0	0	0	0	0	0	0	0	0	0	0	0	0	0	0	0	0	0	0	0	0	0	0	0	0	0	0	0	0	0	0	0	0	0	0	0	0	0	0	0	0	0	0	0	0	0	0.00607	0	0
k__Bacteria|p__Bacteroidetes|c__Bacteroidia|o__Bacteroidales|f__Bacteroidaceae|g__Bacteroides|s__Bacteroides_sp_CAG_144	0	0	0	0	0	0	0	0	0	0	0	0	0	0	0	0	0	0	0	0	0	0	0	0	0	0	0	0	0	0	0	0	0	0	0	0	0	0	0	0	0	0	0	0	0	0	0.4242	0	0
k__Bacteria|p__Proteobacteria|c__Gammaproteobacteria|o__Pseudomonadales|f__Moraxellaceae|g__Acinetobacter|s__Acinetobacter_baumannii	0	0	0	0	0	0	0	0	0	0	0	0	0	0	0	0	0	0	0	0	0	0	0	0	0	0	0	0	0	0	0	0	0	0	0	0	0	0	0	0	0	0	0	0	0	0	0.00607	0	0
k__Bacteria|p__Proteobacteria|c__Gammaproteobacteria|o__Pasteurellales|f__Pasteurellaceae|g__Haemophilus|s__Haemophilus_sputorum	0	0	0	0	0	0	0	0	0	0	0	0	0	0	0	0	0	0	0	0	0	0	0	0	0	0	0	0	0	0	0	0	0	0	0	0	0	0	0	0	0	0	0	0	0	0	0	0.0087	0
k__Bacteria|p__Firmicutes|c__Clostridia|o__Clostridiales|f__Lachnospiraceae|g__Blautia|s__Blautia_hansenii	0	0	0	0	0	0	0	0	0	0	0	0	0	0	0	0	0	0	0	0	0	0	0	0	0	0	0	0	0	0	0	0	0	0	0	0	0	0	0	0	0	0	0	0	0	0	0	0.00112	0
k__Bacteria|p__Firmicutes|c__Clostridia|o__Clostridiales|f__Ruminococcaceae|g__Ruminococcus|s__Ruminococcus_obeum_CAG_39	0	0	0	0	0	0	0	0	0	0	0	0	0	0	0	0	0	0	0	0	0	0	0	0	0	0	0	0	0	0	0	0	0	0	0	0	0	0	0	0	0	0	0	0	0	0	0	0.00067	0
k__Bacteria|p__Proteobacteria|c__Gammaproteobacteria|o__Enterobacterales|f__Enterobacteriaceae|g__Klebsiella|s__Klebsiella_oxytoca	0	0	0	0	0	0	0	0	0	0	0	0	0	0	0	0	0	0	0	0	0	0	0	0	0	0	0	0	0	0	0	0	0	0	0	0	0	0	0	0	0	0	0	0	0	0	0	0	0.0112
k__Bacteria|p__Firmicutes|c__Negativicutes|o__Veillonellales|f__Veillonellaceae|g__Veillonella|s__Veillonella_rogosae	0	0	0	0	0	0	0	0	0	0	0	0	0	0	0	0	0	0	0	0	0	0	0	0	0	0	0	0	0	0	0	0	0	0	0	0	0	0	0	0	0	0	0	0	0	0	0	0	0.00675
k__Bacteria|p__Firmicutes|c__Erysipelotrichia|o__Erysipelotrichales|f__Erysipelotrichaceae|g__Absiella	0	0	0	0	0	0	0	0	0	0	0	0	0	0	0	0	0	0	0	0	0	0	0	0	0	0	0	0	0	0	0	0	0	0	0	0	0	0	0	0	0	0	0	0	0	0	0	0	0
k__Bacteria|p__Firmicutes|c__Clostridia|o__Clostridiales|f__Lachnospiraceae|g__Murimonas	0	0	0	0	0	0	0	0	0	0	0	0	0	0	0	0	0	0	0	0	0	0	0	0	0	0	0	0	0	0	0	0	0	0	0	0	0	0	0	0	0	0	0	0	0	0	0	0	0
k__Bacteria|p__Firmicutes|c__Firmicutes_unclassified|o__Firmicutes_unclassified|f__Firmicutes_unclassified|g__Firmicutes_unclassified|s__Firmicutes_bacterium_CAG_94	0	0	0	0	0	0	0	0	0	0	0	0	0	0	0	0	0	0	0	0	0	0	0	0	0	0	0	0	0	0	0	0	0	0	0	0	0	0	0	0	0	0	0	0	0	0	0	0	0
k__Bacteria|p__Fusobacteria|c__Fusobacteriia|o__Fusobacteriales|f__Fusobacteriaceae|g__Fusobacterium|s__Fusobacterium_mortiferum	0	0	0	0	0	0	0	0	0	0	0	0	0	0	0	0	0	0	0	0	0	0	0	0	0	0	0	0	0	0	0	0	0	0	0	0	0	0	0	0	0	0	0	0	0	0	0	0	0
k__Bacteria|p__Firmicutes|c__Erysipelotrichia|o__Erysipelotrichales|f__Erysipelotrichaceae|g__Absiella|s__Absiella_dolichum	0	0	0	0	0	0	0	0	0	0	0	0	0	0	0	0	0	0	0	0	0	0	0	0	0	0	0	0	0	0	0	0	0	0	0	0	0	0	0	0	0	0	0	0	0	0	0	0	0
k__Bacteria|p__Firmicutes|c__Clostridia|o__Clostridiales|f__Eubacteriaceae|g__Eubacterium|s__Eubacterium_dolichum_CAG_375	0	0	0	0	0	0	0	0	0	0	0	0	0	0	0	0	0	0	0	0	0	0	0	0	0	0	0	0	0	0	0	0	0	0	0	0	0	0	0	0	0	0	0	0	0	0	0	0	0
k__Bacteria|p__Firmicutes|c__Clostridia|o__Clostridiales|f__Lachnospiraceae|g__Murimonas|s__Murimonas_intestini	0	0	0	0	0	0	0	0	0	0	0	0	0	0	0	0	0	0	0	0	0	0	0	0	0	0	0	0	0	0	0	0	0	0	0	0	0	0	0	0	0	0	0	0	0	0	0	0	0
k__Bacteria|p__Firmicutes|c__Negativicutes|o__Selenomonadales|f__Selenomonadaceae|g__Megamonas|s__Megamonas_funiformis_CAG_377	0	0	0	0	0	0	0	0	0	0	0	0	0	0	0	0	0	0	0	0	0	0	0	0	0	0	0	0	0	0	0	0	0	0	0	0	0	0	0	0	0	0	0	0	0	0	0	0	0
k__Bacteria|p__Proteobacteria|c__Deltaproteobacteria|o__Desulfovibrionales|f__Desulfovibrionaceae|g__Desulfovibrionaceae_unclassified	0	0	0	0	0	0	0	0	0	0	0	0	0	0	0	0	0	0	0	0	0	0	0	0	0	0	0	0	0	0	0	0	0	0	0	0	0	0	0	0	0	0	0	0	0	0	0	0	0
k__Bacteria|p__Firmicutes|c__Erysipelotrichia|o__Erysipelotrichales|f__Erysipelotrichaceae|g__Faecalitalea	0	0	0	0	0	0	0	0	0	0	0	0	0	0	0	0	0	0	0	0	0	0	0	0	0	0	0	0	0	0	0	0	0	0	0	0	0	0	0	0	0	0	0	0	0	0	0	0	0
k__Bacteria|p__Proteobacteria|c__Deltaproteobacteria|o__Desulfovibrionales|f__Desulfovibrionaceae|g__Desulfovibrionaceae_unclassified|s__Desulfovibrionaceae_bacterium	0	0	0	0	0	0	0	0	0	0	0	0	0	0	0	0	0	0	0	0	0	0	0	0	0	0	0	0	0	0	0	0	0	0	0	0	0	0	0	0	0	0	0	0	0	0	0	0	0
k__Bacteria|p__Firmicutes|c__Erysipelotrichia|o__Erysipelotrichales|f__Erysipelotrichaceae|g__Faecalitalea|s__Faecalitalea_cylindroides	0	0	0	0	0	0	0	0	0	0	0	0	0	0	0	0	0	0	0	0	0	0	0	0	0	0	0	0	0	0	0	0	0	0	0	0	0	0	0	0	0	0	0	0	0	0	0	0	0
k__Bacteria|p__Firmicutes|c__Bacilli|o__Lactobacillales|f__Lactobacillaceae|g__Lactobacillus|s__Lactobacillus_oris	0	0	0	0	0	0	0	0	0	0	0	0	0	0	0	0	0	0	0	0	0	0	0	0	0	0	0	0	0	0	0	0	0	0	0	0	0	0	0	0	0	0	0	0	0	0	0	0	0
[truncated: 6 more columns]
