# Supplementary material for: Taxonomic and functional shifts of gut microbiome in immunoglobulin A vasculitis children and their mothers
Source: Front Pediatr. 2024 Feb 12;12:1356529. doi: 10.3389/fped.2024.1356529 (PMC10895042; doi:10.3389/fped.2024.1356529)
Supplement: Supplementary file 5 [file Table5.xlsx]

## Sheet: s_Lefse_result_un
enriched group	differ_micro	LDA
disease	c__Actinobacteria	3.96687
healthy	c__Bacilli	2.69073
disease	c__Bacteroidia	4.98184
healthy	c__Clostridia	5.13328
disease	c__Gammaproteobacteria	4.37273
disease	f__Barnesiellaceae	3.46925
disease	f__Bifidobacteriaceae	3.96677
disease	f__Enterobacteriaceae	4.37521
disease	f__Enterococcaceae	2.81343
healthy	f__Eubacteriaceae	4.28589
healthy	f__Lachnospiraceae	4.56889
healthy	f__Pasteurellaceae	2.33833
healthy	f__Ruminococcaceae	4.902
healthy	f__Streptococcaceae	2.46309
disease	f__Tannerellaceae	4.21795
healthy	g__Agathobaculum	2.35737
healthy	g__Anaerostipes	2.85799
disease	g__Barnesiella	3.41185
disease	g__Bifidobacterium	3.9662
disease	g__Enterococcus	2.81343
disease	g__Escherichia	4.36177
healthy	g__Eubacterium	4.28589
healthy	g__Faecalibacterium	4.79582
healthy	g__Fusicatenibacter	2.86357
healthy	g__Haemophilus	2.33444
disease	g__Klebsiella	2.84281
disease	g__Lachnoclostridium	3.23031
healthy	g__Lachnospira	3.0474
disease	g__Odoribacter	3.07168
disease	g__Parabacteroides	4.21797
disease	g__Parasutterella	2.86723
healthy	g__Roseburia	4.07334
healthy	g__Ruminococcus	3.96382
healthy	g__Streptococcus	2.46327
disease	o__Bacteroidales	4.98184
disease	o__Bifidobacteriales	3.96677
healthy	o__Clostridiales	5.13328
disease	o__Enterobacterales	4.37666
healthy	o__Lactobacillales	2.69126
healthy	o__Pasteurellales	2.33833
disease	p__Bacteroidetes	4.98184
healthy	p__Firmicutes	5.11737
disease	p__Proteobacteria	4.42187
healthy	s__Agathobaculum_butyriciproducens	2.35737
disease	s__Alistipes_finegoldii	3.81255
disease	s__Alistipes_putredinis	3.82337
healthy	s__Anaerostipes_hadrus	2.85799
disease	s__Bacteroides_clarus	2.38291
disease	s__Bacteroides_eggerthii	3.89242
disease	s__Bacteroides_faecis	3.71486
disease	s__Bacteroides_finegoldii	2.97668
disease	s__Bacteroides_stercoris	3.89897
disease	s__Barnesiella_intestinihominis	3.41263
disease	s__Bifidobacterium_longum	3.45236
healthy	s__Blautia_wexlerae	2.73307
disease	s__Clostridium_bolteae	3.1384
healthy	s__Clostridium_leptum	2.11955
healthy	s__Dialister_invisus	2.56338
disease	s__Escherichia_coli	4.36177
healthy	s__Eubacterium_eligens	3.72094
healthy	s__Eubacterium_ramulus	2.07638
healthy	s__Eubacterium_rectale	4.30091
healthy	s__Eubacterium_sp_CAG_180	4.0881
healthy	s__Eubacterium_sp_CAG_38	2.99973
healthy	s__Faecalibacterium_prausnitzii	4.79582
healthy	s__Firmicutes_bacterium_CAG_83	2.44588
healthy	s__Fusicatenibacter_saccharivorans	2.86357
healthy	s__Haemophilus_parainfluenzae	2.31004
disease	s__Klebsiella_variicola	2.15657
healthy	s__Lachnospira_pectinoschiza	3.0474
disease	s__Odoribacter_splanchnicus	3.07168
disease	s__Parabacteroides_distasonis	4.07229
disease	s__Parabacteroides_goldsteinii	2.03396
disease	s__Parabacteroides_merdae	3.6327
disease	s__Parasutterella_excrementihominis	2.86723
healthy	s__Roseburia_intestinalis	3.4104
healthy	s__Roseburia_inulinivorans	3.21769
healthy	s__Ruminococcus_bicirculans	3.91624
healthy	s__Streptococcus_salivarius	2.03826
healthy	s__Streptococcus_thermophilus	2.21861
